# Supplementary material for: Earl Grey: A Fully Automated User-Friendly Transposable Element Annotation and Analysis Pipeline
Source: Mol Biol Evol. 2024 Apr 5;41(4):msae068. doi: 10.1093/molbev/msae068 (PMC11003543; doi:10.1093/molbev/msae068)
Supplement: msae068_Supplementary_Data [file msae068_supplementary_data.zip]

Archive with 23 entries (19 files):
- additionalFile4_supplementaryTables.xlsx
- separatedSupplementaryTables/
- separatedSupplementaryTables/separatedSupplementaryTables/
- separatedSupplementaryTables/separatedSupplementaryTables/table_S1.xlsx
- separatedSupplementaryTables/separatedSupplementaryTables/table_S2.xlsx
- separatedSupplementaryTables/separatedSupplementaryTables/table_S3.xlsx
- separatedSupplementaryTables/separatedSupplementaryTables/table_S4.xlsx
- separatedSupplementaryTables/separatedSupplementaryTables/table_S5.xlsx
- separatedSupplementaryTables/separatedSupplementaryTables/table_S6.xlsx
- separatedSupplementaryTables/separatedSupplementaryTables/table_S7.xlsx
- separatedSupplementaryTables/separatedSupplementaryTables/table_S8.xlsx
- separatedSupplementaryTables/separatedSupplementaryTables/table_S9.xlsx
- separatedSupplementaryTables/__MACOSX/
- separatedSupplementaryTables/__MACOSX/separatedSupplementaryTables/
- separatedSupplementaryTables/__MACOSX/separatedSupplementaryTables/._table_S1.xlsx
- separatedSupplementaryTables/__MACOSX/separatedSupplementaryTables/._table_S2.xlsx
- separatedSupplementaryTables/__MACOSX/separatedSupplementaryTables/._table_S3.xlsx
- separatedSupplementaryTables/__MACOSX/separatedSupplementaryTables/._table_S4.xlsx
- separatedSupplementaryTables/__MACOSX/separatedSupplementaryTables/._table_S5.xlsx
- separatedSupplementaryTables/__MACOSX/separatedSupplementaryTables/._table_S6.xlsx
- separatedSupplementaryTables/__MACOSX/separatedSupplementaryTables/._table_S7.xlsx
- separatedSupplementaryTables/__MACOSX/separatedSupplementaryTables/._table_S8.xlsx
- separatedSupplementaryTables/__MACOSX/separatedSupplementaryTables/._table_S9.xlsx
