# Supplementary material for: Earl Grey: A Fully Automated User-Friendly Transposable Element Annotation and Analysis Pipeline
Source: Mol Biol Evol. 2024 Apr 5;41(4):msae068. doi: 10.1093/molbev/msae068 (PMC11003543; doi:10.1093/molbev/msae068)
Supplement: msae068_Supplementary_Data [file msae068_supplementary_data.zip › additionalFile4_supplementaryTables.xlsx]

## Sheet: contents
Table	Description
Table_S1	Nucleotide annotation benchmarking scores for all software for every simulated genome
Table_S2	Classification benchmarking scores for all software for every simulated genome
Table_S3	Consensus sequences counts for each software for every simulated genome
Table_S4	Dfam classification quantifications for EDTA consensus sequences generated in the annotation of simulated genomes
Table_S5	Significant statistical comparisons among consensus sequence lengths as generated by each software in each simulated genome
Table_S6	TE consensus sequence lengths compared to real TE consensus length for each software in each simulated genome
Table_S7	Quantification of overlapping annotations with each software in each simulated genome
Table_S8	TE consensus sequence counts when annotating Drosophila melanogaster (release 6.52)
Table_S9	Quantification of overlapping annotations with each software for the annotation of Drosophila melanogaster (release 6.52)

## Sheet: Table S1
Method	Genome	GC_Content	Measure	Bases	Rate/Score
Earl Grey	250Mb Genome	21% GC	True Positive	36129251	0.98
Earl Grey	250Mb Genome	21% GC	True Negative	249984969	0.999
Earl Grey	250Mb Genome	21% GC	False Positive	295701	0.001
Earl Grey	250Mb Genome	21% GC	False Negative	751846	0.02
Earl Grey	250Mb Genome	21% GC	MCC	NA	0.983644
Earl Grey	250Mb Genome	42% GC	True Positive	42498962	0.978
Earl Grey	250Mb Genome	42% GC	True Negative	250252765	1
Earl Grey	250Mb Genome	42% GC	False Positive	27973	0
Earl Grey	250Mb Genome	42% GC	False Negative	961205	0.022
Earl Grey	250Mb Genome	42% GC	MCC	NA	0.986604
Earl Grey	250Mb Genome	58% GC	True Positive	40232323	0.969
Earl Grey	250Mb Genome	58% GC	True Negative	250249392	1
Earl Grey	250Mb Genome	58% GC	False Positive	29005	0
Earl Grey	250Mb Genome	58% GC	False Negative	1277717	0.031
Earl Grey	250Mb Genome	58% GC	MCC	NA	0.981571
EDTA	250Mb Genome	21% GC	True Positive	18271583	0.495
EDTA	250Mb Genome	21% GC	True Negative	250156458	1
EDTA	250Mb Genome	21% GC	False Positive	124212	0
EDTA	250Mb Genome	21% GC	False Negative	18609514	0.505
EDTA	250Mb Genome	21% GC	MCC	NA	0.676248
EDTA	250Mb Genome	42% GC	True Positive	36023130	0.829
EDTA	250Mb Genome	42% GC	True Negative	247200770	0.988
EDTA	250Mb Genome	42% GC	False Positive	3079968	0.012
EDTA	250Mb Genome	42% GC	False Negative	7437037	0.171
EDTA	250Mb Genome	42% GC	MCC	NA	0.853466
EDTA	250Mb Genome	58% GC	True Positive	30257239	0.729
EDTA	250Mb Genome	58% GC	True Negative	247917816	0.991
EDTA	250Mb Genome	58% GC	False Positive	2360581	0.009
EDTA	250Mb Genome	58% GC	False Negative	11252801	0.271
EDTA	250Mb Genome	58% GC	MCC	NA	0.797605
RepeatModeler2	250Mb Genome	21% GC	True Positive	36632464	0.993
RepeatModeler2	250Mb Genome	21% GC	True Negative	242514708	0.969
RepeatModeler2	250Mb Genome	21% GC	False Positive	7765962	0.031
RepeatModeler2	250Mb Genome	21% GC	False Negative	248633	0.007
RepeatModeler2	250Mb Genome	21% GC	MCC	NA	0.890469
RepeatModeler2	250Mb Genome	42% GC	True Positive	43124035	0.992
RepeatModeler2	250Mb Genome	42% GC	True Negative	250227309	1
RepeatModeler2	250Mb Genome	42% GC	False Positive	53429	0
RepeatModeler2	250Mb Genome	42% GC	False Negative	336132	0.008
RepeatModeler2	250Mb Genome	42% GC	MCC	NA	0.994733
RepeatModeler2	250Mb Genome	58% GC	True Positive	41193552	0.992
RepeatModeler2	250Mb Genome	58% GC	True Negative	250228126	1
RepeatModeler2	250Mb Genome	58% GC	False Positive	50271	0
RepeatModeler2	250Mb Genome	58% GC	False Negative	316488	0.008
RepeatModeler2	250Mb Genome	58% GC	MCC	NA	0.994843
Earl Grey	400Mb Genome	21% GC	True Positive	44506556	0.947
Earl Grey	400Mb Genome	21% GC	True Negative	399799576	0.999
Earl Grey	400Mb Genome	21% GC	False Positive	477004	0.001
Earl Grey	400Mb Genome	21% GC	False Negative	2486283	0.053
Earl Grey	400Mb Genome	21% GC	MCC	NA	0.964378
Earl Grey	400Mb Genome	42% GC	True Positive	36420013	0.929
Earl Grey	400Mb Genome	42% GC	True Negative	400255803	1
Earl Grey	400Mb Genome	42% GC	False Positive	26111	0
Earl Grey	400Mb Genome	42% GC	False Negative	2803008	0.071
Earl Grey	400Mb Genome	42% GC	MCC	NA	0.959869
Earl Grey	400Mb Genome	58% GC	True Positive	42498644	0.964
Earl Grey	400Mb Genome	58% GC	True Negative	400255072	1
Earl Grey	400Mb Genome	58% GC	False Positive	27418	0
Earl Grey	400Mb Genome	58% GC	False Negative	1596861	0.036
Earl Grey	400Mb Genome	58% GC	MCC	NA	0.979422
EDTA	400Mb Genome	21% GC	True Positive	26396844	0.562
EDTA	400Mb Genome	21% GC	True Negative	400050928	0.999
EDTA	400Mb Genome	21% GC	False Positive	225652	0.001
EDTA	400Mb Genome	21% GC	False Negative	20595995	0.438
EDTA	400Mb Genome	21% GC	MCC	NA	0.727272
EDTA	400Mb Genome	42% GC	True Positive	36469052	0.93
EDTA	400Mb Genome	42% GC	True Negative	395341624	0.988
EDTA	400Mb Genome	42% GC	False Positive	4940290	0.012
EDTA	400Mb Genome	42% GC	False Negative	2753969	0.07
EDTA	400Mb Genome	42% GC	MCC	NA	0.895346
EDTA	400Mb Genome	58% GC	True Positive	24921393	0.565
EDTA	400Mb Genome	58% GC	True Negative	396842624	0.991
EDTA	400Mb Genome	58% GC	False Positive	3439866	0.009
EDTA	400Mb Genome	58% GC	False Negative	19174112	0.435
EDTA	400Mb Genome	58% GC	MCC	NA	0.680747
RepeatModeler2	400Mb Genome	21% GC	True Positive	46491741	0.989
RepeatModeler2	400Mb Genome	21% GC	True Negative	387836964	0.969
RepeatModeler2	400Mb Genome	21% GC	False Positive	12439616	0.031
RepeatModeler2	400Mb Genome	21% GC	False Negative	501098	0.011
RepeatModeler2	400Mb Genome	21% GC	MCC	NA	0.868762
RepeatModeler2	400Mb Genome	42% GC	True Positive	38927754	0.992
RepeatModeler2	400Mb Genome	42% GC	True Negative	400207562	1
RepeatModeler2	400Mb Genome	42% GC	False Positive	74352	0
RepeatModeler2	400Mb Genome	42% GC	False Negative	295267	0.008
RepeatModeler2	400Mb Genome	42% GC	MCC	NA	0.994818
RepeatModeler2	400Mb Genome	58% GC	True Positive	43747071	0.992
RepeatModeler2	400Mb Genome	58% GC	True Negative	400210562	1
RepeatModeler2	400Mb Genome	58% GC	False Positive	71928	0
RepeatModeler2	400Mb Genome	58% GC	False Negative	348434	0.008
RepeatModeler2	400Mb Genome	58% GC	MCC	NA	0.9947
Earl Grey	800Mb Genome	21% GC	True Positive	41699235	0.944
Earl Grey	800Mb Genome	21% GC	True Negative	799363631	0.999
Earl Grey	800Mb Genome	21% GC	False Positive	916234	0.001
Earl Grey	800Mb Genome	21% GC	False Negative	2490170	0.056
Earl Grey	800Mb Genome	21% GC	MCC	NA	0.958808
Earl Grey	800Mb Genome	42% GC	True Positive	36196067	0.971
Earl Grey	800Mb Genome	42% GC	True Negative	800254197	1
Earl Grey	800Mb Genome	42% GC	False Positive	27411	0
Earl Grey	800Mb Genome	42% GC	False Negative	1062124	0.029
Earl Grey	800Mb Genome	42% GC	MCC	NA	0.984599
Earl Grey	800Mb Genome	58% GC	True Positive	37549684	0.952
Earl Grey	800Mb Genome	58% GC	True Negative	800257770	1
Earl Grey	800Mb Genome	58% GC	False Positive	26262	0
Earl Grey	800Mb Genome	58% GC	False Negative	1882299	0.048
Earl Grey	800Mb Genome	58% GC	MCC	NA	0.974337
EDTA	800Mb Genome	21% GC	True Positive	8863145	0.201
EDTA	800Mb Genome	21% GC	True Negative	800025510	1
EDTA	800Mb Genome	21% GC	False Positive	254355	0
EDTA	800Mb Genome	21% GC	False Negative	35326260	0.799
EDTA	800Mb Genome	21% GC	MCC	NA	0.431507
EDTA	800Mb Genome	42% GC	True Positive	32947647	0.884
EDTA	800Mb Genome	42% GC	True Negative	789659629	0.987
EDTA	800Mb Genome	42% GC	False Positive	10621979	0.013
EDTA	800Mb Genome	42% GC	False Negative	4310544	0.116
EDTA	800Mb Genome	42% GC	MCC	NA	0.808673
EDTA	800Mb Genome	58% GC	True Positive	32517974	0.825
EDTA	800Mb Genome	58% GC	True Negative	793113738	0.991
EDTA	800Mb Genome	58% GC	False Positive	7170294	0.009
EDTA	800Mb Genome	58% GC	False Negative	6914009	0.175
EDTA	800Mb Genome	58% GC	MCC	NA	0.813192
RepeatModeler2	800Mb Genome	21% GC	True Positive	43170501	0.977
RepeatModeler2	800Mb Genome	21% GC	True Negative	775541944	0.969
RepeatModeler2	800Mb Genome	21% GC	False Positive	24737921	0.031
RepeatModeler2	800Mb Genome	21% GC	False Negative	1018904	0.023
RepeatModeler2	800Mb Genome	21% GC	MCC	NA	0.774704
RepeatModeler2	800Mb Genome	42% GC	True Positive	36772001	0.987
RepeatModeler2	800Mb Genome	42% GC	True Negative	800154943	1
RepeatModeler2	800Mb Genome	42% GC	False Positive	126665	0
RepeatModeler2	800Mb Genome	42% GC	False Negative	486190	0.013
RepeatModeler2	800Mb Genome	42% GC	MCC	NA	0.991366
RepeatModeler2	800Mb Genome	58% GC	True Positive	39061254	0.991
RepeatModeler2	800Mb Genome	58% GC	True Negative	800160252	1
RepeatModeler2	800Mb Genome	58% GC	False Positive	123780	0
RepeatModeler2	800Mb Genome	58% GC	False Negative	370729	0.009
RepeatModeler2	800Mb Genome	58% GC	MCC	NA	0.993406

## Sheet: Table S2
status	Count	method	genome	gc_content	Proportion_annotations
Correct	12569	Earl Grey	250Mb Genome	21% GC	91.4641
Misclassified	1166	Earl Grey	250Mb Genome	21% GC	8.48494
Missed	7	Earl Grey	250Mb Genome	21% GC	0.0509387
Correct	4647	EDTA	250Mb Genome	21% GC	28.9533
Misclassified	7342	EDTA	250Mb Genome	21% GC	45.7445
Missed	4061	EDTA	250Mb Genome	21% GC	25.3022
Correct	14774	RepeatModeler2	250Mb Genome	21% GC	89.5068
Misclassified	1728	RepeatModeler2	250Mb Genome	21% GC	10.4689
Missed	4	RepeatModeler2	250Mb Genome	21% GC	0.0242336
Correct	12737	Earl Grey	250Mb Genome	42% GC	89.0326
Misclassified	1544	Earl Grey	250Mb Genome	42% GC	10.7927
Missed	25	Earl Grey	250Mb Genome	42% GC	0.174752
Correct	6176	EDTA	250Mb Genome	42% GC	30.6516
Misclassified	13721	EDTA	250Mb Genome	42% GC	68.0977
Missed	252	EDTA	250Mb Genome	42% GC	1.25068
Correct	20147	RepeatModeler2	250Mb Genome	42% GC	87.798
Misclassified	2777	RepeatModeler2	250Mb Genome	42% GC	12.1018
Missed	23	RepeatModeler2	250Mb Genome	42% GC	0.100231
Correct	12488	Earl Grey	250Mb Genome	58% GC	88.5297
Misclassified	1615	Earl Grey	250Mb Genome	58% GC	11.449
Missed	3	Earl Grey	250Mb Genome	58% GC	0.0212675
Correct	6320	EDTA	250Mb Genome	58% GC	35.0955
Misclassified	10449	EDTA	250Mb Genome	58% GC	58.0242
Missed	1239	EDTA	250Mb Genome	58% GC	6.88028
Correct	17123	RepeatModeler2	250Mb Genome	58% GC	84.8387
Misclassified	3060	RepeatModeler2	250Mb Genome	58% GC	15.1613
Correct	13029	Earl Grey	400Mb Genome	21% GC	87.9862
Misclassified	1753	Earl Grey	400Mb Genome	21% GC	11.8382
Missed	26	Earl Grey	400Mb Genome	21% GC	0.175581
Correct	3797	EDTA	400Mb Genome	21% GC	21.8369
Misclassified	11043	EDTA	400Mb Genome	21% GC	63.5093
Missed	2548	EDTA	400Mb Genome	21% GC	14.6538
Correct	18994	RepeatModeler2	400Mb Genome	21% GC	81.5088
Misclassified	4294	RepeatModeler2	400Mb Genome	21% GC	18.4268
Missed	15	RepeatModeler2	400Mb Genome	21% GC	0.0643694
Correct	13069	Earl Grey	400Mb Genome	42% GC	88.6575
Misclassified	1671	Earl Grey	400Mb Genome	42% GC	11.3357
Missed	1	Earl Grey	400Mb Genome	42% GC	0.0067838
Correct	2676	EDTA	400Mb Genome	42% GC	13.5755
Misclassified	16992	EDTA	400Mb Genome	42% GC	86.2013
Missed	44	EDTA	400Mb Genome	42% GC	0.223214
Correct	18446	RepeatModeler2	400Mb Genome	42% GC	89.3485
Misclassified	2199	RepeatModeler2	400Mb Genome	42% GC	10.6515
Correct	12923	Earl Grey	400Mb Genome	58% GC	84.9918
Misclassified	2255	Earl Grey	400Mb Genome	58% GC	14.8306
Missed	27	Earl Grey	400Mb Genome	58% GC	0.177573
Correct	5475	EDTA	400Mb Genome	58% GC	31.4601
Misclassified	9948	EDTA	400Mb Genome	58% GC	57.1626
Missed	1980	EDTA	400Mb Genome	58% GC	11.3773
Correct	17645	RepeatModeler2	400Mb Genome	58% GC	80.6665
Misclassified	4203	RepeatModeler2	400Mb Genome	58% GC	19.2146
Missed	26	RepeatModeler2	400Mb Genome	58% GC	0.118863
Correct	12824	Earl Grey	800Mb Genome	21% GC	87.2262
Misclassified	1391	Earl Grey	800Mb Genome	21% GC	9.4613
Missed	487	Earl Grey	800Mb Genome	21% GC	3.31247
Correct	3274	EDTA	800Mb Genome	21% GC	20.9282
Misclassified	4054	EDTA	800Mb Genome	21% GC	25.9141
Missed	8316	EDTA	800Mb Genome	21% GC	53.1578
Correct	24418	RepeatModeler2	800Mb Genome	21% GC	84.6613
Misclassified	3984	RepeatModeler2	800Mb Genome	21% GC	13.8132
Missed	440	RepeatModeler2	800Mb Genome	21% GC	1.52555
Correct	12281	Earl Grey	800Mb Genome	42% GC	87.998
Misclassified	1647	Earl Grey	800Mb Genome	42% GC	11.8014
Missed	28	Earl Grey	800Mb Genome	42% GC	0.200631
Correct	3728	EDTA	800Mb Genome	42% GC	18.6139
Misclassified	15763	EDTA	800Mb Genome	42% GC	78.7048
Missed	537	EDTA	800Mb Genome	42% GC	2.68125
Correct	22221	RepeatModeler2	800Mb Genome	42% GC	89.4025
Misclassified	2626	RepeatModeler2	800Mb Genome	42% GC	10.5653
Missed	8	RepeatModeler2	800Mb Genome	42% GC	0.0321867
Correct	12993	Earl Grey	800Mb Genome	58% GC	90.7903
Misclassified	1297	Earl Grey	800Mb Genome	58% GC	9.06296
Missed	21	Earl Grey	800Mb Genome	58% GC	0.14674
Correct	3020	EDTA	800Mb Genome	58% GC	14.1016
Misclassified	17664	EDTA	800Mb Genome	58% GC	82.4804
Missed	732	EDTA	800Mb Genome	58% GC	3.41801
Correct	19942	RepeatModeler2	800Mb Genome	58% GC	92.0004
Misclassified	1723	RepeatModeler2	800Mb Genome	58% GC	7.94888
Missed	11	RepeatModeler2	800Mb Genome	58% GC	0.0507474

## Sheet: Table S3
method	genome	gc_content	number_of_consensus_seqs	average_for_method
Real References	250Mb Genome	21% GC	30	30
Real References	250Mb Genome	42% GC	30	30
Real References	250Mb Genome	58% GC	30	30
Real References	400Mb Genome	21% GC	30	30
Real References	400Mb Genome	42% GC	30	30
Real References	400Mb Genome	58% GC	30	30
Real References	800Mb Genome	21% GC	30	30
Real References	800Mb Genome	42% GC	30	30
Real References	800Mb Genome	58% GC	30	30
Earl Grey	250Mb Genome	21% GC	50	57.8
Earl Grey	250Mb Genome	42% GC	64	57.8
Earl Grey	250Mb Genome	58% GC	49	57.8
Earl Grey	400Mb Genome	21% GC	58	57.8
Earl Grey	400Mb Genome	42% GC	57	57.8
Earl Grey	400Mb Genome	58% GC	65	57.8
Earl Grey	800Mb Genome	21% GC	59	57.8
Earl Grey	800Mb Genome	42% GC	60	57.8
Earl Grey	800Mb Genome	58% GC	58	57.8
RepeatModeler2	250Mb Genome	21% GC	47	57.6
RepeatModeler2	250Mb Genome	42% GC	64	57.6
RepeatModeler2	250Mb Genome	58% GC	50	57.6
RepeatModeler2	400Mb Genome	21% GC	58	57.6
RepeatModeler2	400Mb Genome	42% GC	57	57.6
RepeatModeler2	400Mb Genome	58% GC	65	57.6
RepeatModeler2	800Mb Genome	21% GC	59	57.6
RepeatModeler2	800Mb Genome	42% GC	60	57.6
RepeatModeler2	800Mb Genome	58% GC	58	57.6
EDTA	250Mb Genome	21% GC	21	1303
EDTA	250Mb Genome	42% GC	815	1303
EDTA	250Mb Genome	58% GC	704	1303
EDTA	400Mb Genome	21% GC	720	1303
EDTA	400Mb Genome	42% GC	2066	1303
EDTA	400Mb Genome	58% GC	1071	1303
EDTA	800Mb Genome	21% GC	724	1303
EDTA	800Mb Genome	42% GC	2658	1303
EDTA	800Mb Genome	58% GC	2948	1303

## Sheet: Table S4
Dfam_classif	edta_classif	status	count
DNA	DNA	correct	274
DNA	Rolling Circle	incorrect	182
LINE	DNA	incorrect	177
LINE	Rolling Circle	incorrect	139
LTR	DNA	incorrect	500
LTR	LTR	correct	3036
LTR	Rolling Circle	incorrect	295
Other (Simple Repeat, Microsatellite, RNA)	DNA	incorrect	48
Other (Simple Repeat, Microsatellite, RNA)	Rolling Circle	incorrect	58
Penelope	DNA	incorrect	18
Penelope	Rolling Circle	incorrect	21
Rolling Circle	DNA	incorrect	32
Rolling Circle	Rolling Circle	correct	23
SINE	DNA	incorrect	40
SINE	Rolling Circle	incorrect	30
Unclassified	DNA	incorrect	18
Unclassified	Rolling Circle	incorrect	12

## Sheet: Table S5
Genome	GC_Content	TE Classification	Method_1	Method_2	Kruskal Wallis			Dunn Post-Hoc Test
					chi.sq	df	p_value	Z	P.unadjusted	P-adjusted
250Mb	0.21	LTR	Earl Grey	RepeatModeler2	12.544	3	0.005733	2.99836	0.00271437	0.0162862
250Mb	0.21	LTR	Real References	RepeatModeler2	12.544	3	0.005733	2.87908	0.00398835	0.0199418
250Mb	0.42	DNA	Earl Grey	RepeatModeler2	11.093	3	0.01123	3.32947	0.00087011	0.00522068
250Mb	0.42	LTR	Earl Grey	RepeatModeler2	26.374	3	7.964e-06	4.73337	2.21e-06	1.325e-05
250Mb	0.42	LTR	Real References	RepeatModeler2	26.374	3	7.964e-06	3.61207	0.00030376	0.00155188
250Mb	0.58	LTR	Earl Grey	RepeatModeler2	13.087	3	0.004451	3.07074	0.00213528	0.0128117
250Mb	0.58	LTR	Real References	RepeatModeler2	13.087	3	0.004451	2.88067	0.00396831	0.0198415
400Mb	0.21	LTR	Earl Grey	EDTA	53.813	3	1.23e-11	5.73942	1e-08	6e-08
400Mb	0.21	LTR	EDTA	Real References	53.813	3	1.23e-11	-4.46985	7.83e-06	3.914e-05
400Mb	0.21	LTR	Earl Grey	RepeatModeler2	53.813	3	1.23e-11	2.93606	0.00332414	0.0132966
400Mb	0.21	LTR	Real References	RepeatModeler2	53.813	3	1.23e-11	2.75452	0.00587778	0.0176333
400Mb	0.21	LINE	Earl Grey	RepeatModeler2	12.204	2	0.002238	2.54184	0.0110271	0.0220542
400Mb	0.21	LINE	Real References	RepeatModeler2	12.204	2	0.002238	3.10669	0.00189194	0.0056758
400Mb	0.42	LTR	Earl Grey	EDTA	52.482	3	2.364e-11	5.68801	1e-08	8e-08
400Mb	0.42	LTR	EDTA	Real References	52.482	3	2.364e-11	-4.5572	5.18e-06	2.592e-05
400Mb	0.42	LTR	Earl Grey	RepeatModeler2	52.482	3	2.364e-11	3.52925	0.00041674	0.00166698
400Mb	0.42	LTR	Real References	RepeatModeler2	52.482	3	2.364e-11	3.40045	0.00067275	0.00201825
400Mb	0.58	LTR	Earl Grey	RepeatModeler2	52.482	3	2.364e-11	5.08781	3.6e-07	2.17e-06
400Mb	0.58	LTR	Real References	RepeatModeler2	52.482	3	2.364e-11	3.96041	7.482e-05	0.00037411
400Mb	0.58	LINE	Earl Grey	RepeatModeler2	6.9119	2	0.03156	2.51001	0.0120727	0.036218
800Mb	0.21	LTR	Earl Grey	EDTA	58.8	3	1.061e-12	5.91351	0	2e-08
800Mb	0.21	LTR	EDTA	Real References	58.8	3	1.061e-12	-4.58327	4.58e-06	2.289e-05
800Mb	0.21	LTR	Earl Grey	RepeatModeler2	58.8	3	1.061e-12	2.66737	0.00764475	0.030579
800Mb	0.42	DNA	Earl Grey	RepeatModeler2	13.079	3	0.004468	3.58903	0.00033191	0.00199145
800Mb	0.42	DNA	EDTA	RepeatModeler2	13.079	3	0.004468	2.85625	0.0042868	0.021434
800Mb	0.42	LTR	Earl Grey	RepeatModeler2	22.136	3	6.111e-05	3.97243	7.114e-05	0.00042686
800Mb	0.42	LTR	Real References	RepeatModeler2	22.136	3	6.111e-05	3.85705	0.00011476	0.00057382
800Mb	0.42	LINE	Earl Grey	RepeatModeler2	10.286	2	0.005841	3.09179	0.0019895	0.00596851
800Mb	0.58	LTR	Earl Grey	EDTA	62.063	3	2.13e-13	6.52185	0	0
800Mb	0.58	LTR	EDTA	Real References	62.063	3	2.13e-13	-4.53092	5.87e-06	2.936e-05
800Mb	0.58	LTR	Earl Grey	RepeatModeler2	62.063	3	2.13e-13	4.19097	2.778e-05	0.0001111
800Mb	0.58	LTR	Real References	RepeatModeler2	62.063	3	2.13e-13	3.54104	0.00039855	0.00119565

## Sheet: Table_S6
Method	GenomeSize	GCcontent	quer.seq	subj.seq	classif	q.len	s.len	perc.len.of.ref
Earl Grey	250Mb Genome	21% GC	rnd-1_family-0#DNA/PIF-Harbinger	Turmoil2	DNA	7002	6999	100.043
Earl Grey	250Mb Genome	21% GC	rnd-1_family-1#DNA/Crypton-A	Crypton-10_CGi	DNA	2566	2566	100
Earl Grey	250Mb Genome	21% GC	rnd-1_family-10#SINE/Alu	AluY	SINE	317	311	101.929
Earl Grey	250Mb Genome	21% GC	rnd-1_family-11#SINE/5S-Deu-L2	SINE3-1	SINE	597	590	101.186
Earl Grey	250Mb Genome	21% GC	rnd-1_family-12#LTR/ERVL	HERVL	LTR	6516	6542	99.6026
Earl Grey	250Mb Genome	21% GC	rnd-1_family-13#DNA/CMC-Transib	TRANSIB1	DNA	3020	3014	100.199
Earl Grey	250Mb Genome	21% GC	rnd-1_family-14#LINE/L1-Tx1	L1-4_DR	LINE	5542	5548	99.8919
Earl Grey	250Mb Genome	21% GC	rnd-1_family-15#LTR/Pao	BELPADRE_I	LTR	6332	6326	100.095
Earl Grey	250Mb Genome	21% GC	rnd-1_family-16#DNA/Merlin	Merlin1_HS	DNA	1181	1175	100.511
Earl Grey	250Mb Genome	21% GC	rnd-1_family-17#Unknown	MITE_AA	Unclassified	525	521	100.768
Earl Grey	250Mb Genome	21% GC	rnd-1_family-18#DNA/Crypton-A	Crypton-10_CGi	DNA	2566	2566	100
Earl Grey	250Mb Genome	21% GC	rnd-1_family-19#LINE/Penelope	Penelope-1_DR	Penelope	4450	4446	100.09
Earl Grey	250Mb Genome	21% GC	rnd-1_family-2#LTR/Copia	COPIO_I	LTR	8671	8663	100.092
Earl Grey	250Mb Genome	21% GC	rnd-1_family-20#LTR/Gypsy	GYPSY8_DM	LTR	4956	4955	100.02
Earl Grey	250Mb Genome	21% GC	rnd-1_family-21#RC/Helitron	Helitron-1N3_DR	Rolling Circle	1848	1843	100.271
Earl Grey	250Mb Genome	21% GC	rnd-1_family-22#LTR/ERVL	HERVL	LTR	6516	6542	99.6026
Earl Grey	250Mb Genome	21% GC	rnd-1_family-23#DNA/TcMar-Tc1	TC1-2_DM	DNA	1651	1644	100.426
Earl Grey	250Mb Genome	21% GC	rnd-1_family-24#LINE/Penelope	Penelope-9_HM	Penelope	2190	2187	100.137
Earl Grey	250Mb Genome	21% GC	rnd-1_family-25#DNA/hAT-Charlie	hAT-9_DR	DNA	2390	2386	100.168
Earl Grey	250Mb Genome	21% GC	rnd-1_family-26#LTR/ERVL	HERVL	LTR	6520	6542	99.6637
Earl Grey	250Mb Genome	21% GC	rnd-1_family-27#LTR/Ngaro	SINE2-2_ADi	LTR	281	274	102.555
Earl Grey	250Mb Genome	21% GC	rnd-1_family-28#LINE/Penelope	Penelope-1_DR	Penelope	4450	4446	100.09
Earl Grey	250Mb Genome	21% GC	rnd-1_family-29#LTR/Ngaro	Ngaro1_DR	LTR	6570	6578	99.8784
Earl Grey	250Mb Genome	21% GC	rnd-1_family-3#LINE/L2	L2-46_DR	LINE	2521	2517	100.159
Earl Grey	250Mb Genome	21% GC	rnd-1_family-30#LTR/Pao	BEL12-I_DR	LTR	7735	7730	100.065
Earl Grey	250Mb Genome	21% GC	rnd-1_family-31#LTR/DIRS	DIRS-1_DR	LTR	5654	5654	100
Earl Grey	250Mb Genome	21% GC	rnd-1_family-32#DNA/PIF-Harbinger	Turmoil2	DNA	7002	6999	100.043
Earl Grey	250Mb Genome	21% GC	rnd-1_family-33#LTR/Ngaro	Ngaro1_DR	LTR	6570	6578	99.8784
Earl Grey	250Mb Genome	21% GC	rnd-1_family-34#LTR/Ngaro	Ngaro1_DR	LTR	6570	6578	99.8784
Earl Grey	250Mb Genome	21% GC	rnd-1_family-35#LINE/RTE-RTE	RTE1	LINE	3296	3291	100.152
Earl Grey	250Mb Genome	21% GC	rnd-1_family-36#LTR/Ngaro	Ngaro1_DR	LTR	6573	6578	99.924
Earl Grey	250Mb Genome	21% GC	rnd-1_family-37#DNA/TcMar-Tigger	Mariner-2_ACar	DNA	3336	3342	99.8205
Earl Grey	250Mb Genome	21% GC	rnd-1_family-38#LTR/Gypsy	GYPSY8_DM	LTR	4953	4955	99.9596
Earl Grey	250Mb Genome	21% GC	rnd-1_family-39#LTR/Ngaro	Ngaro1_DR	LTR	6573	6578	99.924
Earl Grey	250Mb Genome	21% GC	rnd-1_family-4#LTR/Gypsy	GYPSY1_MG	LTR	5238	5233	100.096
Earl Grey	250Mb Genome	21% GC	rnd-1_family-40#LTR/Pao	BEL12-I_DR	LTR	7735	7730	100.065
Earl Grey	250Mb Genome	21% GC	rnd-1_family-41#LTR/Ngaro	Ngaro1_DR	LTR	6570	6578	99.8784
Earl Grey	250Mb Genome	21% GC	rnd-1_family-5#LTR/ERVL	HERVL	LTR	6519	6542	99.6484
Earl Grey	250Mb Genome	21% GC	rnd-1_family-6#LINE/RTE-RTE	RTE1	LINE	3296	3291	100.152
Earl Grey	250Mb Genome	21% GC	rnd-1_family-7#LTR/Copia	Copia1_DM	LTR	4534	4530	100.088
Earl Grey	250Mb Genome	21% GC	rnd-1_family-8#LTR/Gypsy	GYPSY8_DM	LTR	4955	4955	100
Earl Grey	250Mb Genome	21% GC	rnd-1_family-9#DNA/PiggyBac	piggyBac-N1_DR	DNA	1011	1005	100.597
Earl Grey	250Mb Genome	21% GC	rnd-3_family-7#LTR/ERVL	HERVL	LTR	6516	6542	99.6026
Earl Grey	250Mb Genome	21% GC	rnd-4_family-16#LTR/DIRS	DIRS-1_DR	LTR	2549	5654	45.0831
Earl Grey	250Mb Genome	21% GC	rnd-4_family-2#DNA/TcMar-Tigger	Mariner-2_ACar	DNA	3335	3342	99.7905
Earl Grey	250Mb Genome	21% GC	rnd-5_family-7#DNA/Maverick	Polinton-1_DR	DNA	18351	18485	99.2751
Earl Grey	250Mb Genome	42% GC	rnd-1_family-0#LTR/Gypsy	GYPSY8_DM	LTR	4948	4955	99.8587
Earl Grey	250Mb Genome	42% GC	rnd-1_family-1#LINE/Penelope	Penelope-1_DR	Penelope	4448	4446	100.045
Earl Grey	250Mb Genome	42% GC	rnd-1_family-10#DNA/PiggyBac	piggyBac-N1_DR	DNA	1008	1005	100.299
Earl Grey	250Mb Genome	42% GC	rnd-1_family-11#RC/Helitron	Helitron-1N3_DR	Rolling Circle	1846	1843	100.163
Earl Grey	250Mb Genome	42% GC	rnd-1_family-12#LINE/Penelope	Penelope-9_HM	Penelope	2185	2187	99.9086
Earl Grey	250Mb Genome	42% GC	rnd-1_family-13#LTR/Pao	BELPADRE_I	LTR	6330	6326	100.063
Earl Grey	250Mb Genome	42% GC	rnd-1_family-14#LTR/Ngaro	Ngaro1_DR	LTR	6581	6578	100.046
Earl Grey	250Mb Genome	42% GC	rnd-1_family-15#LINE/L2	L2-46_DR	LINE	2523	2517	100.238
Earl Grey	250Mb Genome	42% GC	rnd-1_family-16#DNA/TcMar-Tigger	Mariner-2_ACar	DNA	3312	3342	99.1023
Earl Grey	250Mb Genome	42% GC	rnd-1_family-17#Unknown	MITE_AA	Unclassified	526	521	100.96
Earl Grey	250Mb Genome	42% GC	rnd-1_family-18#DNA/Maverick	Polinton-1_DR	DNA	16610	18485	89.8566
Earl Grey	250Mb Genome	42% GC	rnd-1_family-19#DNA/hAT-Charlie	hAT-9_DR	DNA	2390	2386	100.168
Earl Grey	250Mb Genome	42% GC	rnd-1_family-2#LTR/ERVL	HERVL	LTR	6543	6542	100.015
Earl Grey	250Mb Genome	42% GC	rnd-1_family-20#LINE/I-Jockey	G5_DM-Jockey	LINE	4848	4856	99.8353
Earl Grey	250Mb Genome	42% GC	rnd-1_family-21#DNA/TcMar-Tigger	Mariner-2_ACar	DNA	3313	3342	99.1323
Earl Grey	250Mb Genome	42% GC	rnd-1_family-22#SINE/5S-Deu-L2	SINE3-1	SINE	596	590	101.017
Earl Grey	250Mb Genome	42% GC	rnd-1_family-23#DNA/PIF-Harbinger	Turmoil2	DNA	6997	6999	99.9714
Earl Grey	250Mb Genome	42% GC	rnd-1_family-24#LTR/Ngaro	SINE2-2_ADi	LTR	281	274	102.555
Earl Grey	250Mb Genome	42% GC	rnd-1_family-25#LTR/Gypsy	GYPSY1_MG	LTR	5229	5233	99.9236
Earl Grey	250Mb Genome	42% GC	rnd-1_family-26#DNA/PiggyBac	piggyBac-N1_DR	DNA	1008	1005	100.299
Earl Grey	250Mb Genome	42% GC	rnd-1_family-27#DNA/TcMar-Tigger	Mariner-2_ACar	DNA	3312	3342	99.1023
Earl Grey	250Mb Genome	42% GC	rnd-1_family-28#DNA/Maverick	Polinton-1_DR	DNA	17545	18485	94.9148
Earl Grey	250Mb Genome	42% GC	rnd-1_family-29#LINE/I-Jockey	G5_DM-Jockey	LINE	4850	4856	99.8764
Earl Grey	250Mb Genome	42% GC	rnd-1_family-3#DNA/Maverick	Polinton-1_DR	DNA	16611	18485	89.8621
Earl Grey	250Mb Genome	42% GC	rnd-1_family-30#SINE/Alu	AluY	SINE	318	311	102.251
Earl Grey	250Mb Genome	42% GC	rnd-1_family-31#LTR/DIRS	DIRS-1_DR	LTR	5657	5654	100.053
Earl Grey	250Mb Genome	42% GC	rnd-1_family-32#LTR/DIRS	DIRS-1_DR	LTR	5657	5654	100.053
Earl Grey	250Mb Genome	42% GC	rnd-1_family-33#LTR/Copia	COPIO_I	LTR	8666	8663	100.035
Earl Grey	250Mb Genome	42% GC	rnd-1_family-34#DNA/Merlin	Merlin1_HS	DNA	1177	1175	100.17
Earl Grey	250Mb Genome	42% GC	rnd-1_family-35#LTR/Pao	BEL12-I_DR	LTR	7733	7730	100.039
Earl Grey	250Mb Genome	42% GC	rnd-1_family-36#LTR/Pao	BEL12-I_DR	LTR	7734	7730	100.052
Earl Grey	250Mb Genome	42% GC	rnd-1_family-37#LTR/Gypsy	GYPSY1_MG	LTR	5229	5233	99.9236
Earl Grey	250Mb Genome	42% GC	rnd-1_family-38#LINE/Penelope	Penelope-1_DR	Penelope	4448	4446	100.045
Earl Grey	250Mb Genome	42% GC	rnd-1_family-39#DNA/Crypton-A	Crypton-10_CGi	DNA	2567	2566	100.039
Earl Grey	250Mb Genome	42% GC	rnd-1_family-4#LTR/ERVL	MERVL	LTR	5492	5485	100.128
Earl Grey	250Mb Genome	42% GC	rnd-1_family-40#DNA/PIF-Harbinger	Turmoil2	DNA	6997	6999	99.9714
Earl Grey	250Mb Genome	42% GC	rnd-1_family-41#SINE/Alu	AluY	SINE	315	311	101.286
Earl Grey	250Mb Genome	42% GC	rnd-1_family-5#LINE/Penelope	Penelope-9_HM	Penelope	2185	2187	99.9086
Earl Grey	250Mb Genome	42% GC	rnd-1_family-6#LINE/L1-Tx1	L1-4_DR	LINE	5553	5548	100.09
Earl Grey	250Mb Genome	42% GC	rnd-1_family-7#LTR/Copia	COPIO_I	LTR	8666	8663	100.035
Earl Grey	250Mb Genome	42% GC	rnd-1_family-8#DNA/CMC-Transib	TRANSIB1	DNA	3020	3014	100.199
Earl Grey	250Mb Genome	42% GC	rnd-1_family-9#LTR/DIRS	DIRS-1_DR	LTR	5657	5654	100.053
Earl Grey	250Mb Genome	42% GC	rnd-2_family-20#DNA/Maverick	Polinton-1_DR	DNA	10141	18485	54.8607
Earl Grey	250Mb Genome	42% GC	rnd-2_family-22#LTR/Copia	Copia1_DM	LTR	4534	4530	100.088
Earl Grey	250Mb Genome	42% GC	rnd-2_family-8#LTR/Gypsy	GYPSY8_DM	LTR	4948	4955	99.8587
Earl Grey	250Mb Genome	42% GC	rnd-3_family-1#DNA/Maverick	Polinton-1_DR	DNA	11964	18485	64.7227
Earl Grey	250Mb Genome	42% GC	rnd-3_family-211#DNA/hAT-Charlie	hAT-9_DR	DNA	2390	2386	100.168
Earl Grey	250Mb Genome	42% GC	rnd-3_family-3#LTR/Copia	Copia1_DM	LTR	4534	4530	100.088
Earl Grey	250Mb Genome	42% GC	rnd-3_family-6#LTR/ERVL	HERVL	LTR	6543	6542	100.015
Earl Grey	250Mb Genome	42% GC	rnd-4_family-134#DNA/PiggyBac	piggyBac-N1_DR	DNA	1008	1005	100.299
Earl Grey	250Mb Genome	42% GC	rnd-4_family-150#LTR/Pao	BELPADRE_I	LTR	6330	6326	100.063
Earl Grey	250Mb Genome	42% GC	rnd-4_family-184#DNA/Crypton-A	Crypton-10_CGi	DNA	2567	2566	100.039
Earl Grey	250Mb Genome	42% GC	rnd-4_family-202#LTR/Pao	BEL12-I_DR	LTR	7734	7730	100.052
Earl Grey	250Mb Genome	42% GC	rnd-4_family-25#LTR/Copia	Copia1_DM	LTR	4533	4530	100.066
Earl Grey	250Mb Genome	42% GC	rnd-4_family-260#LTR/ERVL	HERVL	LTR	6543	6542	100.015
Earl Grey	250Mb Genome	42% GC	rnd-4_family-45#DNA/Maverick	Polinton-1_DR	DNA	10182	18485	55.0825
Earl Grey	250Mb Genome	42% GC	rnd-4_family-497#LTR/Gypsy	GYPSY1_MG	LTR	5229	5233	99.9236
Earl Grey	250Mb Genome	42% GC	rnd-4_family-542#DNA/CMC-Transib	TRANSIB1	DNA	3019	3014	100.166
Earl Grey	250Mb Genome	42% GC	rnd-4_family-92#DNA/Merlin	Merlin1_HS	DNA	1179	1175	100.34
Earl Grey	250Mb Genome	42% GC	rnd-5_family-10#LTR/ERVL	HERVL	LTR	6543	6542	100.015
Earl Grey	250Mb Genome	42% GC	rnd-5_family-255#LINE/I-Jockey	G5_DM-Jockey	LINE	4850	4856	99.8764
Earl Grey	250Mb Genome	42% GC	rnd-5_family-551#LTR/ERVL	HERVL	LTR	6543	6542	100.015
Earl Grey	250Mb Genome	58% GC	rnd-1_family-0#LTR/Gypsy	GYPSY1_MG	LTR	5239	5233	100.115
Earl Grey	250Mb Genome	58% GC	rnd-1_family-1#LTR/ERVL	HERVL	LTR	6541	6542	99.9847
Earl Grey	250Mb Genome	58% GC	rnd-1_family-10#SINE/5S-Deu-L2	SINE3-1	SINE	596	590	101.017
Earl Grey	250Mb Genome	58% GC	rnd-1_family-11#DNA/PiggyBac	piggyBac-N1_DR	DNA	1011	1005	100.597
Earl Grey	250Mb Genome	58% GC	rnd-1_family-12#LINE/L1-Tx1	L1-4_DR	LINE	5556	5548	100.144
Earl Grey	250Mb Genome	58% GC	rnd-1_family-13#DNA/TcMar-Tigger	Mariner-2_ACar	DNA	3339	3342	99.9102
Earl Grey	250Mb Genome	58% GC	rnd-1_family-14#LTR/Copia	COPIO_I	LTR	8668	8663	100.058
Earl Grey	250Mb Genome	58% GC	rnd-1_family-15#DNA/Maverick	Polinton-1_DR	DNA	15306	18485	82.8023
Earl Grey	250Mb Genome	58% GC	rnd-1_family-16#LTR/DIRS	DIRS-1_DR	LTR	5657	5654	100.053
Earl Grey	250Mb Genome	58% GC	rnd-1_family-17#LINE/L2	L2-46_DR	LINE	2515	2517	99.9205
Earl Grey	250Mb Genome	58% GC	rnd-1_family-18#RC/Helitron	Helitron-1N3_DR	Rolling Circle	1848	1843	100.271
Earl Grey	250Mb Genome	58% GC	rnd-1_family-19#LTR/Pao	BELPADRE_I	LTR	6327	6326	100.016
Earl Grey	250Mb Genome	58% GC	rnd-1_family-2#DNA/TcMar-Tigger	Mariner-2_ACar	DNA	3339	3342	99.9102
Earl Grey	250Mb Genome	58% GC	rnd-1_family-20#DNA/Merlin	Merlin1_HS	DNA	1177	1175	100.17
Earl Grey	250Mb Genome	58% GC	rnd-1_family-21#DNA/CMC-Transib	TRANSIB1	DNA	3011	3014	99.9005
Earl Grey	250Mb Genome	58% GC	rnd-1_family-22#Unknown	MITE_AA	Unclassified	526	521	100.96
Earl Grey	250Mb Genome	58% GC	rnd-1_family-23#DNA/Crypton-A	Crypton-10_CGi	DNA	2566	2566	100
Earl Grey	250Mb Genome	58% GC	rnd-1_family-24#LINE/Penelope	Penelope-9_HM	Penelope	2194	2187	100.32
Earl Grey	250Mb Genome	58% GC	rnd-1_family-25#LTR/Pao	BEL12-I_DR	LTR	7725	7730	99.9353
Earl Grey	250Mb Genome	58% GC	rnd-1_family-26#LTR/Gypsy	GYPSY8_DM	LTR	4957	4955	100.04
Earl Grey	250Mb Genome	58% GC	rnd-1_family-27#LTR/Pao	BEL12-I_DR	LTR	7724	7730	99.9224
Earl Grey	250Mb Genome	58% GC	rnd-1_family-28#DNA/Maverick	Polinton-1_DR	DNA	15631	18485	84.5605
Earl Grey	250Mb Genome	58% GC	rnd-1_family-29#DNA/TcMar-Tc1	TC1-2_DM	DNA	1646	1644	100.122
Earl Grey	250Mb Genome	58% GC	rnd-1_family-3#LINE/RTE-RTE	RTE1	LINE	3295	3291	100.122
Earl Grey	250Mb Genome	58% GC	rnd-1_family-30#LTR/Pao	BELPADRE_I	LTR	6327	6326	100.016
Earl Grey	250Mb Genome	58% GC	rnd-1_family-31#DNA/Crypton-A	Crypton-10_CGi	DNA	2566	2566	100
Earl Grey	250Mb Genome	58% GC	rnd-1_family-32#DNA/Merlin	Merlin1_HS	DNA	1177	1175	100.17
Earl Grey	250Mb Genome	58% GC	rnd-1_family-33#DNA/CMC-Transib	TRANSIB1	DNA	3012	3014	99.9336
Earl Grey	250Mb Genome	58% GC	rnd-1_family-34#LTR/Copia	Copia1_DM	LTR	4535	4530	100.11
Earl Grey	250Mb Genome	58% GC	rnd-1_family-35#DNA/hAT-Charlie	hAT-9_DR	DNA	2390	2386	100.168
Earl Grey	250Mb Genome	58% GC	rnd-1_family-36#LTR/Pao	BEL12-I_DR	LTR	7726	7730	99.9483
Earl Grey	250Mb Genome	58% GC	rnd-1_family-37#LTR/ERVL	HERVL	LTR	6541	6542	99.9847
Earl Grey	250Mb Genome	58% GC	rnd-1_family-38#LTR/ERVL	MERVL	LTR	5490	5485	100.091
Earl Grey	250Mb Genome	58% GC	rnd-1_family-39#LINE/I-Jockey	G5_DM-Jockey	LINE	4851	4856	99.897
Earl Grey	250Mb Genome	58% GC	rnd-1_family-40#DNA/TcMar-Tc1	TC1-2_DM	DNA	1646	1644	100.122
Earl Grey	250Mb Genome	58% GC	rnd-1_family-5#LTR/Ngaro	Ngaro1_DR	LTR	6582	6578	100.061
Earl Grey	250Mb Genome	58% GC	rnd-1_family-6#SINE/Alu	AluY	SINE	316	311	101.608
Earl Grey	250Mb Genome	58% GC	rnd-1_family-7#LTR/Ngaro	SINE2-2_ADi	LTR	280	274	102.19
Earl Grey	250Mb Genome	58% GC	rnd-1_family-8#LTR/Copia	COPIO_I	LTR	8668	8663	100.058
Earl Grey	250Mb Genome	58% GC	rnd-1_family-9#LTR/Gypsy	GYPSY8_DM	LTR	4957	4955	100.04
Earl Grey	250Mb Genome	58% GC	rnd-2_family-1#DNA/TcMar-Tigger	Mariner-2_ACar	DNA	3339	3342	99.9102
Earl Grey	250Mb Genome	58% GC	rnd-2_family-9#LTR/Pao	BEL12-I_DR	LTR	2242	7730	29.0039
Earl Grey	250Mb Genome	58% GC	rnd-3_family-29#DNA/Maverick	Polinton-1_DR	DNA	11985	18485	64.8364
Earl Grey	250Mb Genome	58% GC	rnd-4_family-5#DNA/Maverick	Polinton-1_DR	DNA	10143	18485	54.8715
Earl Grey	250Mb Genome	58% GC	rnd-4_family-601#DNA/PIF-Harbinger	Turmoil2	DNA	6934	6999	99.0713
Earl Grey	250Mb Genome	58% GC	rnd-4_family-799#DNA/TcMar-Tc1	TC1-2_DM	DNA	1646	1644	100.122
Earl Grey	250Mb Genome	58% GC	rnd-5_family-643#LTR/ERVL	MERVL	LTR	5488	5485	100.055
Earl Grey	400Mb Genome	21% GC	rnd-1_family-0#DNA/hAT-Charlie	hAT-9_DR	DNA	2397	2386	100.461
Earl Grey	400Mb Genome	21% GC	rnd-1_family-1#LTR/ERVL	HERVL	LTR	6545	6542	100.046
Earl Grey	400Mb Genome	21% GC	rnd-1_family-10#LINE/Penelope	Penelope-1_DR	Penelope	4450	4446	100.09
Earl Grey	400Mb Genome	21% GC	rnd-1_family-11#DNA/Maverick	Polinton-1_DR	DNA	18488	18485	100.016
Earl Grey	400Mb Genome	21% GC	rnd-1_family-12#DNA/Maverick	Polinton-1_DR	DNA	15256	18485	82.5318
Earl Grey	400Mb Genome	21% GC	rnd-1_family-13#DNA/CMC-Transib	TRANSIB1	DNA	3009	3014	99.8341
Earl Grey	400Mb Genome	21% GC	rnd-1_family-14#DNA/TcMar-Tigger	Mariner-2_ACar	DNA	3338	3342	99.8803
Earl Grey	400Mb Genome	21% GC	rnd-1_family-15#LTR/Ngaro	Ngaro1_DR	LTR	6580	6578	100.03
Earl Grey	400Mb Genome	21% GC	rnd-1_family-16#DNA/PiggyBac	piggyBac-N1_DR	DNA	1009	1005	100.398
Earl Grey	400Mb Genome	21% GC	rnd-1_family-17#LTR/Copia	Copia1_DM	LTR	4535	4530	100.11
Earl Grey	400Mb Genome	21% GC	rnd-1_family-18#LINE/L1-Tx1	L1-4_DR	LINE	5551	5548	100.054
Earl Grey	400Mb Genome	21% GC	rnd-1_family-19#DNA/TcMar-Tigger	Mariner-2_ACar	DNA	3338	3342	99.8803
Earl Grey	400Mb Genome	21% GC	rnd-1_family-2#LINE/Penelope	Penelope-1_DR	Penelope	4450	4446	100.09
Earl Grey	400Mb Genome	21% GC	rnd-1_family-20#DNA/CMC-Transib	TRANSIB1	DNA	3012	3014	99.9336
Earl Grey	400Mb Genome	21% GC	rnd-1_family-21#SINE/5S-Deu-L2	SINE3-1	SINE	599	590	101.525
Earl Grey	400Mb Genome	21% GC	rnd-1_family-22#LTR/ERVL	HERVL	LTR	6545	6542	100.046
Earl Grey	400Mb Genome	21% GC	rnd-1_family-23#LTR/Pao	BELPADRE_I	LTR	6332	6326	100.095
Earl Grey	400Mb Genome	21% GC	rnd-1_family-24#LTR/Gypsy	GYPSY1_MG	LTR	5232	5233	99.9809
Earl Grey	400Mb Genome	21% GC	rnd-1_family-25#LTR/Pao	BEL12-I_DR	LTR	7733	7730	100.039
Earl Grey	400Mb Genome	21% GC	rnd-1_family-26#LINE/I-Jockey	G5_DM-Jockey	LINE	4850	4856	99.8764
Earl Grey	400Mb Genome	21% GC	rnd-1_family-27#LTR/Ngaro	SINE2-2_ADi	LTR	281	274	102.555
Earl Grey	400Mb Genome	21% GC	rnd-1_family-28#LTR/Gypsy	GYPSY8_DM	LTR	4958	4955	100.061
Earl Grey	400Mb Genome	21% GC	rnd-1_family-29#LINE/L2	L2-46_DR	LINE	2516	2517	99.9603
Earl Grey	400Mb Genome	21% GC	rnd-1_family-3#RC/Helitron	Helitron-1N3_DR	Rolling Circle	1847	1843	100.217
Earl Grey	400Mb Genome	21% GC	rnd-1_family-30#LTR/Pao	BEL12-I_DR	LTR	7733	7730	100.039
Earl Grey	400Mb Genome	21% GC	rnd-1_family-31#LINE/I-Jockey	G5_DM-Jockey	LINE	4852	4856	99.9176
Earl Grey	400Mb Genome	21% GC	rnd-1_family-32#Unknown	MITE_AA	Unclassified	528	521	101.344
Earl Grey	400Mb Genome	21% GC	rnd-1_family-33#LINE/L2	L2-46_DR	LINE	2516	2517	99.9603
Earl Grey	400Mb Genome	21% GC	rnd-1_family-34#LTR/Ngaro	Ngaro1_DR	LTR	6580	6578	100.03
Earl Grey	400Mb Genome	21% GC	rnd-1_family-35#LTR/Pao	BEL12-I_DR	LTR	7733	7730	100.039
Earl Grey	400Mb Genome	21% GC	rnd-1_family-36#SINE/Alu	AluY	SINE	319	311	102.572
Earl Grey	400Mb Genome	21% GC	rnd-1_family-37#DNA/Crypton-A	Crypton-10_CGi	DNA	2573	2566	100.273
Earl Grey	400Mb Genome	21% GC	rnd-1_family-38#LINE/L2	L2-46_DR	LINE	2516	2517	99.9603
Earl Grey	400Mb Genome	21% GC	rnd-1_family-39#LINE/RTE-RTE	RTE1	LINE	3289	3291	99.9392
Earl Grey	400Mb Genome	21% GC	rnd-1_family-4#LTR/Pao	BELPADRE_I	LTR	6332	6326	100.095
Earl Grey	400Mb Genome	21% GC	rnd-1_family-40#RC/Helitron	Helitron-1N3_DR	Rolling Circle	1847	1843	100.217
Earl Grey	400Mb Genome	21% GC	rnd-1_family-41#LINE/I-Jockey	G5_DM-Jockey	LINE	4852	4856	99.9176
Earl Grey	400Mb Genome	21% GC	rnd-1_family-42#LINE/L2	L2-46_DR	LINE	2516	2517	99.9603
Earl Grey	400Mb Genome	21% GC	rnd-1_family-43#LTR/ERVL	MERVL	LTR	5489	5485	100.073
Earl Grey	400Mb Genome	21% GC	rnd-1_family-44#DNA/TcMar-Tc1	TC1-2_DM	DNA	1649	1644	100.304
Earl Grey	400Mb Genome	21% GC	rnd-1_family-5#LTR/Ngaro	Ngaro1_DR	LTR	6580	6578	100.03
Earl Grey	400Mb Genome	21% GC	rnd-1_family-6#DNA/Maverick	Polinton-1_DR	DNA	18488	18485	100.016
Earl Grey	400Mb Genome	21% GC	rnd-1_family-7#DNA/Merlin	Merlin1_HS	DNA	1180	1175	100.426
Earl Grey	400Mb Genome	21% GC	rnd-1_family-8#LTR/DIRS	DIRS-1_DR	LTR	5656	5654	100.035
Earl Grey	400Mb Genome	21% GC	rnd-1_family-9#LTR/ERVL	MERVL	LTR	5494	5485	100.164
Earl Grey	400Mb Genome	21% GC	rnd-3_family-12#LTR/ERVL	MERVL	LTR	5490	5485	100.091
Earl Grey	400Mb Genome	21% GC	rnd-3_family-13#LINE/RTE-RTE	RTE1	LINE	3287	3291	99.8785
Earl Grey	400Mb Genome	21% GC	rnd-3_family-7#DNA/Maverick	Polinton-1_DR	DNA	10384	18485	56.1753
Earl Grey	400Mb Genome	21% GC	rnd-3_family-8#DNA/Maverick	Polinton-1_DR	DNA	11988	18485	64.8526
Earl Grey	400Mb Genome	21% GC	rnd-4_family-12#LTR/Copia	COPIO_I	LTR	8661	8663	99.9769
Earl Grey	400Mb Genome	21% GC	rnd-4_family-18#LINE/RTE-RTE	RTE1	LINE	1867	3291	56.7305
Earl Grey	400Mb Genome	21% GC	rnd-4_family-21#LTR/Gypsy	GYPSY8_DM	LTR	4958	4955	100.061
Earl Grey	400Mb Genome	21% GC	rnd-4_family-59#LINE/L1-Tx1	L1-4_DR	LINE	1982	5548	35.7246
Earl Grey	400Mb Genome	21% GC	rnd-5_family-88#LTR/Gypsy	GYPSY1_MG	LTR	1934	5233	36.9578
Earl Grey	400Mb Genome	42% GC	rnd-1_family-0#LINE/Penelope	Penelope-1_DR	Penelope	4451	4446	100.112
Earl Grey	400Mb Genome	42% GC	rnd-1_family-1#LTR/Ngaro	Ngaro1_DR	LTR	6582	6578	100.061
Earl Grey	400Mb Genome	42% GC	rnd-1_family-10#LTR/Copia	Copia1_DM	LTR	4533	4530	100.066
Earl Grey	400Mb Genome	42% GC	rnd-1_family-11#DNA/PIF-Harbinger	Turmoil2	DNA	7000	6999	100.014
Earl Grey	400Mb Genome	42% GC	rnd-1_family-12#DNA/Merlin	Merlin1_HS	DNA	1177	1175	100.17
Earl Grey	400Mb Genome	42% GC	rnd-1_family-13#LTR/Gypsy	GYPSY1_MG	LTR	5239	5233	100.115
Earl Grey	400Mb Genome	42% GC	rnd-1_family-14#LTR/Gypsy	GYPSY8_DM	LTR	4957	4955	100.04
Earl Grey	400Mb Genome	42% GC	rnd-1_family-15#LTR/Pao	BELPADRE_I	LTR	6326	6326	100
Earl Grey	400Mb Genome	42% GC	rnd-1_family-16#LTR/DIRS	DIRS-1_DR	LTR	5648	5654	99.8939
Earl Grey	400Mb Genome	42% GC	rnd-1_family-17#LTR/Pao	BELPADRE_I	LTR	6325	6326	99.9842
Earl Grey	400Mb Genome	42% GC	rnd-1_family-18#LINE/RTE-RTE	RTE1	LINE	3297	3291	100.182
Earl Grey	400Mb Genome	42% GC	rnd-1_family-19#LTR/Copia	Copia1_DM	LTR	4533	4530	100.066
Earl Grey	400Mb Genome	42% GC	rnd-1_family-2#DNA/Crypton-A	Crypton-10_CGi	DNA	2565	2566	99.961
Earl Grey	400Mb Genome	42% GC	rnd-1_family-20#LTR/DIRS	DIRS-1_DR	LTR	5648	5654	99.8939
Earl Grey	400Mb Genome	42% GC	rnd-1_family-21#LINE/L1-Tx1	L1-4_DR	LINE	5552	5548	100.072
Earl Grey	400Mb Genome	42% GC	rnd-1_family-22#LTR/Pao	BELPADRE_I	LTR	6326	6326	100
Earl Grey	400Mb Genome	42% GC	rnd-1_family-23#LTR/DIRS	DIRS-1_DR	LTR	5648	5654	99.8939
Earl Grey	400Mb Genome	42% GC	rnd-1_family-24#DNA/Maverick	Polinton-1_DR	DNA	14421	18485	78.0146
Earl Grey	400Mb Genome	42% GC	rnd-1_family-25#LTR/Ngaro	Ngaro1_DR	LTR	6582	6578	100.061
Earl Grey	400Mb Genome	42% GC	rnd-1_family-26#DNA/hAT-Charlie	hAT-9_DR	DNA	2390	2386	100.168
Earl Grey	400Mb Genome	42% GC	rnd-1_family-27#SINE/5S-Deu-L2	SINE3-1	SINE	591	590	100.169
Earl Grey	400Mb Genome	42% GC	rnd-1_family-28#DNA/PIF-Harbinger	Turmoil2	DNA	7000	6999	100.014
Earl Grey	400Mb Genome	42% GC	rnd-1_family-29#LTR/Pao	BELPADRE_I	LTR	6326	6326	100
Earl Grey	400Mb Genome	42% GC	rnd-1_family-3#LINE/Penelope	Penelope-9_HM	Penelope	2195	2187	100.366
Earl Grey	400Mb Genome	42% GC	rnd-1_family-30#DNA/PiggyBac	piggyBac-N1_DR	DNA	1007	1005	100.199
Earl Grey	400Mb Genome	42% GC	rnd-1_family-31#LTR/ERVL	MERVL	LTR	5483	5485	99.9635
Earl Grey	400Mb Genome	42% GC	rnd-1_family-32#SINE/Alu	AluY	SINE	290	311	93.2476
Earl Grey	400Mb Genome	42% GC	rnd-1_family-33#DNA/CMC-Transib	TRANSIB1	DNA	3009	3014	99.8341
Earl Grey	400Mb Genome	42% GC	rnd-1_family-34#LTR/DIRS	DIRS-1_DR	LTR	5648	5654	99.8939
Earl Grey	400Mb Genome	42% GC	rnd-1_family-35#DNA/Crypton-A	Crypton-10_CGi	DNA	2565	2566	99.961
Earl Grey	400Mb Genome	42% GC	rnd-1_family-36#DNA/Maverick	Polinton-1_DR	DNA	18206	18485	98.4907
Earl Grey	400Mb Genome	42% GC	rnd-1_family-37#LINE/L1-Tx1	L1-4_DR	LINE	5554	5548	100.108
Earl Grey	400Mb Genome	42% GC	rnd-1_family-38#DNA/CMC-Transib	TRANSIB1	DNA	3010	3014	99.8673
Earl Grey	400Mb Genome	42% GC	rnd-1_family-39#LTR/Gypsy	GYPSY1_MG	LTR	5239	5233	100.115
Earl Grey	400Mb Genome	42% GC	rnd-1_family-4#DNA/TcMar-Fot1	MITE_AA	DNA	527	521	101.152
Earl Grey	400Mb Genome	42% GC	rnd-1_family-5#LTR/Pao	BEL12-I_DR	LTR	7733	7730	100.039
Earl Grey	400Mb Genome	42% GC	rnd-1_family-6#DNA/TcMar-Tc1	TC1-2_DM	DNA	1643	1644	99.9392
Earl Grey	400Mb Genome	42% GC	rnd-1_family-7#LINE/I-Jockey	G5_DM-Jockey	LINE	4862	4856	100.124
Earl Grey	400Mb Genome	42% GC	rnd-1_family-8#LINE/L2	L2-46_DR	LINE	2520	2517	100.119
Earl Grey	400Mb Genome	42% GC	rnd-1_family-9#RC/Helitron	Helitron-1N3_DR	Rolling Circle	1845	1843	100.109
Earl Grey	400Mb Genome	42% GC	rnd-2_family-16#DNA/TcMar-Tigger	Mariner-2_ACar	DNA	3346	3342	100.12
Earl Grey	400Mb Genome	42% GC	rnd-3_family-10#DNA/Maverick	Polinton-1_DR	DNA	11988	18485	64.8526
Earl Grey	400Mb Genome	42% GC	rnd-3_family-15#LINE/Penelope	Penelope-1_DR	Penelope	4451	4446	100.112
Earl Grey	400Mb Genome	42% GC	rnd-3_family-8#LTR/Pao	BEL12-I_DR	LTR	7733	7730	100.039
Earl Grey	400Mb Genome	42% GC	rnd-3_family-9#DNA/Maverick	Polinton-1_DR	DNA	10099	18485	54.6335
Earl Grey	400Mb Genome	42% GC	rnd-4_family-259#RC/Helitron	Helitron-1N3_DR	Rolling Circle	1845	1843	100.109
Earl Grey	400Mb Genome	42% GC	rnd-4_family-301#SINE/5S-Deu-L2	SINE3-1	SINE	592	590	100.339
Earl Grey	400Mb Genome	42% GC	rnd-4_family-474#LINE/Penelope	Penelope-1_DR	Penelope	4452	4446	100.135
Earl Grey	400Mb Genome	42% GC	rnd-4_family-61#LINE/L1-Tx1	L1-4_DR	LINE	5552	5548	100.072
Earl Grey	400Mb Genome	42% GC	rnd-4_family-665#LTR/ERVL	MERVL	LTR	5483	5485	99.9635
Earl Grey	400Mb Genome	42% GC	rnd-4_family-74#DNA/Maverick	Polinton-1_DR	DNA	18488	18485	100.016
Earl Grey	400Mb Genome	42% GC	rnd-4_family-796#LTR/Ngaro	SINE2-2_ADi	LTR	283	274	103.285
Earl Grey	400Mb Genome	42% GC	rnd-5_family-2043#LTR/Copia	COPIO_I	LTR	8524	8663	98.3955
Earl Grey	400Mb Genome	42% GC	rnd-5_family-3585#DNA/Crypton-A	Crypton-10_CGi	DNA	2565	2566	99.961
Earl Grey	400Mb Genome	42% GC	rnd-5_family-494#SINE/Alu	AluY	SINE	320	311	102.894
Earl Grey	400Mb Genome	42% GC	rnd-5_family-5869#LTR/Ngaro	Ngaro1_DR	LTR	6582	6578	100.061
Earl Grey	400Mb Genome	58% GC	rnd-1_family-0#DNA/Maverick	Polinton-1_DR	DNA	18490	18485	100.027
Earl Grey	400Mb Genome	58% GC	rnd-1_family-1#LINE/Penelope	Penelope-1_DR	Penelope	4445	4446	99.9775
Earl Grey	400Mb Genome	58% GC	rnd-1_family-10#LTR/ERVL	HERVL	LTR	6526	6542	99.7554
Earl Grey	400Mb Genome	58% GC	rnd-1_family-11#DNA/hAT-Charlie	hAT-9_DR	DNA	2393	2386	100.293
Earl Grey	400Mb Genome	58% GC	rnd-1_family-12#Unknown	MITE_AA	Unclassified	528	521	101.344
Earl Grey	400Mb Genome	58% GC	rnd-1_family-13#LINE/Penelope	Penelope-9_HM	Penelope	2189	2187	100.091
Earl Grey	400Mb Genome	58% GC	rnd-1_family-14#DNA/TcMar-Tigger	Mariner-2_ACar	DNA	3348	3342	100.18
Earl Grey	400Mb Genome	58% GC	rnd-1_family-15#DNA/Merlin	Merlin1_HS	DNA	1181	1175	100.511
Earl Grey	400Mb Genome	58% GC	rnd-1_family-16#LTR/Ngaro	Ngaro1_DR	LTR	6558	6578	99.696
Earl Grey	400Mb Genome	58% GC	rnd-1_family-17#LTR/ERVL	HERVL	LTR	6526	6542	99.7554
Earl Grey	400Mb Genome	58% GC	rnd-1_family-18#LTR/DIRS	DIRS-1_DR	LTR	5631	5654	99.5932
Earl Grey	400Mb Genome	58% GC	rnd-1_family-19#LTR/DIRS	DIRS-1_DR	LTR	5631	5654	99.5932
Earl Grey	400Mb Genome	58% GC	rnd-1_family-2#LTR/Pao	BELPADRE_I	LTR	6332	6326	100.095
Earl Grey	400Mb Genome	58% GC	rnd-1_family-20#LTR/Ngaro	Ngaro1_DR	LTR	6558	6578	99.696
Earl Grey	400Mb Genome	58% GC	rnd-1_family-21#LTR/ERVL	MERVL	LTR	5486	5485	100.018
Earl Grey	400Mb Genome	58% GC	rnd-1_family-22#LTR/Gypsy	GYPSY8_DM	LTR	4947	4955	99.8385
Earl Grey	400Mb Genome	58% GC	rnd-1_family-23#LINE/L1-Tx1	L1-4_DR	LINE	5550	5548	100.036
Earl Grey	400Mb Genome	58% GC	rnd-1_family-24#DNA/Crypton-A	Crypton-10_CGi	DNA	2569	2566	100.117
Earl Grey	400Mb Genome	58% GC	rnd-1_family-25#LTR/Ngaro	Ngaro1_DR	LTR	6569	6578	99.8632
Earl Grey	400Mb Genome	58% GC	rnd-1_family-26#RC/Helitron	Helitron-1N3_DR	Rolling Circle	1850	1843	100.38
Earl Grey	400Mb Genome	58% GC	rnd-1_family-27#LTR/Copia	COPIO_I	LTR	8667	8663	100.046
Earl Grey	400Mb Genome	58% GC	rnd-1_family-28#LTR/DIRS	DIRS-1_DR	LTR	5632	5654	99.6109
Earl Grey	400Mb Genome	58% GC	rnd-1_family-29#LTR/Pao	BEL12-I_DR	LTR	7718	7730	99.8448
Earl Grey	400Mb Genome	58% GC	rnd-1_family-3#DNA/TcMar-Tc1	TC1-2_DM	DNA	1650	1644	100.365
Earl Grey	400Mb Genome	58% GC	rnd-1_family-30#DNA/TcMar-Tigger	Mariner-2_ACar	DNA	3348	3342	100.18
Earl Grey	400Mb Genome	58% GC	rnd-1_family-31#LTR/Ngaro	SINE2-2_ADi	LTR	280	274	102.19
Earl Grey	400Mb Genome	58% GC	rnd-1_family-32#LTR/Gypsy	GYPSY8_DM	LTR	4947	4955	99.8385
Earl Grey	400Mb Genome	58% GC	rnd-1_family-33#LINE/RTE-RTE	RTE1	LINE	3296	3291	100.152
Earl Grey	400Mb Genome	58% GC	rnd-1_family-34#LTR/Copia	Copia1_DM	LTR	4529	4530	99.9779
Earl Grey	400Mb Genome	58% GC	rnd-1_family-35#LTR/Ngaro	Ngaro1_DR	LTR	6556	6578	99.6656
Earl Grey	400Mb Genome	58% GC	rnd-1_family-36#LTR/Pao	BEL12-I_DR	LTR	7720	7730	99.8706
Earl Grey	400Mb Genome	58% GC	rnd-1_family-37#LINE/L2	L2-46_DR	LINE	2518	2517	100.04
Earl Grey	400Mb Genome	58% GC	rnd-1_family-38#SINE/Alu	AluY	SINE	315	311	101.286
Earl Grey	400Mb Genome	58% GC	rnd-1_family-39#LTR/DIRS	DIRS-1_DR	LTR	5631	5654	99.5932
Earl Grey	400Mb Genome	58% GC	rnd-1_family-4#DNA/Maverick	Polinton-1_DR	DNA	18490	18485	100.027
Earl Grey	400Mb Genome	58% GC	rnd-1_family-40#LINE/Penelope	Penelope-1_DR	Penelope	4447	4446	100.022
Earl Grey	400Mb Genome	58% GC	rnd-1_family-41#LTR/Gypsy	GYPSY8_DM	LTR	4947	4955	99.8385
Earl Grey	400Mb Genome	58% GC	rnd-1_family-42#LTR/ERVL	HERVL	LTR	6526	6542	99.7554
Earl Grey	400Mb Genome	58% GC	rnd-1_family-43#LTR/ERVL	HERVL	LTR	6526	6542	99.7554
Earl Grey	400Mb Genome	58% GC	rnd-1_family-44#LTR/Pao	BEL12-I_DR	LTR	7720	7730	99.8706
Earl Grey	400Mb Genome	58% GC	rnd-1_family-45#LINE/L1-Tx1	L1-4_DR	LINE	5550	5548	100.036
Earl Grey	400Mb Genome	58% GC	rnd-1_family-46#LTR/ERVL	MERVL	LTR	5484	5485	99.9818
Earl Grey	400Mb Genome	58% GC	rnd-1_family-47#DNA/PIF-Harbinger	Turmoil2	DNA	6997	6999	99.9714
Earl Grey	400Mb Genome	58% GC	rnd-1_family-48#LINE/I-Jockey	G5_DM-Jockey	LINE	4861	4856	100.103
Earl Grey	400Mb Genome	58% GC	rnd-1_family-5#SINE/5S-Deu-L2	SINE3-1	SINE	596	590	101.017
Earl Grey	400Mb Genome	58% GC	rnd-1_family-6#LINE/L2	L2-46_DR	LINE	2518	2517	100.04
Earl Grey	400Mb Genome	58% GC	rnd-1_family-7#DNA/CMC-Transib	TRANSIB1	DNA	3020	3014	100.199
Earl Grey	400Mb Genome	58% GC	rnd-1_family-8#DNA/PIF-Harbinger	Turmoil2	DNA	6997	6999	99.9714
Earl Grey	400Mb Genome	58% GC	rnd-1_family-9#LINE/I-Jockey	G5_DM-Jockey	LINE	4860	4856	100.082
Earl Grey	400Mb Genome	58% GC	rnd-3_family-111#LINE/RTE-RTE	RTE1	LINE	3296	3291	100.152
Earl Grey	400Mb Genome	58% GC	rnd-3_family-13#LTR/Pao	BEL12-I_DR	LTR	7719	7730	99.8577
Earl Grey	400Mb Genome	58% GC	rnd-3_family-41#DNA/Maverick	Polinton-1_DR	DNA	11813	18485	63.9059
Earl Grey	400Mb Genome	58% GC	rnd-4_family-1158#Unknown	MITE_AA	Unclassified	528	521	101.344
Earl Grey	400Mb Genome	58% GC	rnd-4_family-25#LINE/Penelope	Penelope-1_DR	Penelope	4445	4446	99.9775
Earl Grey	400Mb Genome	58% GC	rnd-4_family-36#LTR/Pao	BEL12-I_DR	LTR	7720	7730	99.8706
Earl Grey	400Mb Genome	58% GC	rnd-4_family-58#LTR/Copia	Copia1_DM	LTR	4529	4530	99.9779
Earl Grey	400Mb Genome	58% GC	rnd-4_family-651#LINE/Penelope	Penelope-9_HM	Penelope	2194	2187	100.32
Earl Grey	400Mb Genome	58% GC	rnd-5_family-10703#LINE/L2	L2-46_DR	LINE	2516	2517	99.9603
Earl Grey	400Mb Genome	58% GC	rnd-5_family-1286#LTR/ERVL	HERVL	LTR	6526	6542	99.7554
Earl Grey	400Mb Genome	58% GC	rnd-5_family-1537#DNA/Crypton-A	Crypton-10_CGi	DNA	2568	2566	100.078
Earl Grey	400Mb Genome	58% GC	rnd-5_family-3835#LINE/RTE-RTE	RTE1	LINE	3295	3291	100.122
Earl Grey	400Mb Genome	58% GC	rnd-5_family-623#LINE/L1-Tx1	L1-4_DR	LINE	5538	5548	99.8198
Earl Grey	800Mb Genome	21% GC	rnd-1_family-0#DNA/Maverick	Polinton-1_DR	DNA	15076	18485	81.558
Earl Grey	800Mb Genome	21% GC	rnd-1_family-1#LTR/ERVL	HERVL	LTR	6544	6542	100.031
Earl Grey	800Mb Genome	21% GC	rnd-1_family-10#RC/Helitron	Helitron-1N3_DR	Rolling Circle	1851	1843	100.434
Earl Grey	800Mb Genome	21% GC	rnd-1_family-11#LINE/RTE-RTE	RTE1	LINE	3299	3291	100.243
Earl Grey	800Mb Genome	21% GC	rnd-1_family-12#DNA/PiggyBac	piggyBac-N1_DR	DNA	1007	1005	100.199
Earl Grey	800Mb Genome	21% GC	rnd-1_family-13#DNA/hAT-Charlie	hAT-9_DR	DNA	2388	2386	100.084
Earl Grey	800Mb Genome	21% GC	rnd-1_family-14#LTR/Ngaro	Ngaro1_DR	LTR	6582	6578	100.061
Earl Grey	800Mb Genome	21% GC	rnd-1_family-15#DNA/CMC-Transib	TRANSIB1	DNA	3017	3014	100.1
Earl Grey	800Mb Genome	21% GC	rnd-1_family-16#DNA/Maverick	Polinton-1_DR	DNA	17097	18485	92.4912
Earl Grey	800Mb Genome	21% GC	rnd-1_family-17#DNA/Maverick	Polinton-1_DR	DNA	18489	18485	100.022
Earl Grey	800Mb Genome	21% GC	rnd-1_family-18#DNA/Crypton-A	Crypton-10_CGi	DNA	2566	2566	100
Earl Grey	800Mb Genome	21% GC	rnd-1_family-19#SINE/5S-Deu-L2	SINE3-1	SINE	597	590	101.186
Earl Grey	800Mb Genome	21% GC	rnd-1_family-2#LINE/Penelope	Penelope-1_DR	Penelope	4449	4446	100.067
Earl Grey	800Mb Genome	21% GC	rnd-1_family-20#LTR/Gypsy	GYPSY8_DM	LTR	4958	4955	100.061
Earl Grey	800Mb Genome	21% GC	rnd-1_family-21#DNA/hAT-Charlie	hAT-9_DR	DNA	2388	2386	100.084
Earl Grey	800Mb Genome	21% GC	rnd-1_family-22#SINE/Alu	AluY	SINE	318	311	102.251
Earl Grey	800Mb Genome	21% GC	rnd-1_family-23#Unknown	MITE_AA	Unclassified	525	521	100.768
Earl Grey	800Mb Genome	21% GC	rnd-1_family-24#DNA/CMC-Transib	TRANSIB1	DNA	3017	3014	100.1
Earl Grey	800Mb Genome	21% GC	rnd-1_family-25#LTR/Pao	BELPADRE_I	LTR	6325	6326	99.9842
Earl Grey	800Mb Genome	21% GC	rnd-1_family-26#DNA/PIF-Harbinger	Turmoil2	DNA	7002	6999	100.043
Earl Grey	800Mb Genome	21% GC	rnd-1_family-27#LTR/Pao	BELPADRE_I	LTR	6325	6326	99.9842
Earl Grey	800Mb Genome	21% GC	rnd-1_family-28#DNA/TcMar-Tigger	Mariner-2_ACar	DNA	3348	3342	100.18
Earl Grey	800Mb Genome	21% GC	rnd-1_family-29#LTR/ERVL	MERVL	LTR	5492	5485	100.128
Earl Grey	800Mb Genome	21% GC	rnd-1_family-3#LTR/ERVL	MERVL	LTR	5492	5485	100.128
Earl Grey	800Mb Genome	21% GC	rnd-1_family-30#LINE/L1-Tx1	L1-4_DR	LINE	5546	5548	99.964
Earl Grey	800Mb Genome	21% GC	rnd-1_family-31#DNA/TcMar-Tc1	TC1-2_DM	DNA	1647	1644	100.182
Earl Grey	800Mb Genome	21% GC	rnd-1_family-32#LTR/Ngaro	Ngaro1_DR	LTR	6582	6578	100.061
Earl Grey	800Mb Genome	21% GC	rnd-1_family-4#DNA/PIF-Harbinger	Turmoil2	DNA	7002	6999	100.043
Earl Grey	800Mb Genome	21% GC	rnd-1_family-5#DNA/Maverick	Polinton-1_DR	DNA	18489	18485	100.022
Earl Grey	800Mb Genome	21% GC	rnd-1_family-6#DNA/Merlin	Merlin1_HS	DNA	1180	1175	100.426
Earl Grey	800Mb Genome	21% GC	rnd-1_family-7#DNA/Maverick	Polinton-1_DR	DNA	16862	18485	91.2199
Earl Grey	800Mb Genome	21% GC	rnd-1_family-8#LTR/DIRS	DIRS-1_DR	LTR	5659	5654	100.088
Earl Grey	800Mb Genome	21% GC	rnd-1_family-9#RC/Helitron	Helitron-1N3_DR	Rolling Circle	1850	1843	100.38
Earl Grey	800Mb Genome	21% GC	rnd-3_family-7#DNA/Maverick	Polinton-1_DR	DNA	11988	18485	64.8526
Earl Grey	800Mb Genome	21% GC	rnd-4_family-2#Unknown	Mariner-2_ACar	Unclassified	779	3342	23.3094
Earl Grey	800Mb Genome	21% GC	rnd-4_family-25#LINE/I-Jockey	G5_DM-Jockey	LINE	4831	4856	99.4852
Earl Grey	800Mb Genome	21% GC	rnd-4_family-3#LTR/Pao	BELPADRE_I	LTR	6325	6326	99.9842
Earl Grey	800Mb Genome	21% GC	rnd-4_family-36#DNA/hAT-Charlie	hAT-9_DR	DNA	1407	2386	58.969
Earl Grey	800Mb Genome	21% GC	rnd-4_family-4#DNA/PIF-Harbinger	Turmoil2	DNA	7002	6999	100.043
Earl Grey	800Mb Genome	21% GC	rnd-4_family-41#LTR/ERVL	HERVL	LTR	6544	6542	100.031
Earl Grey	800Mb Genome	21% GC	rnd-4_family-43#LINE/Penelope	Penelope-1_DR	Penelope	4449	4446	100.067
Earl Grey	800Mb Genome	21% GC	rnd-4_family-56#DNA/Maverick	Polinton-1_DR	DNA	10200	18485	55.1799
Earl Grey	800Mb Genome	21% GC	rnd-4_family-6#LTR/Copia	COPIO_I	LTR	11140	8663	128.593
Earl Grey	800Mb Genome	21% GC	rnd-4_family-72#LTR/Ngaro	Ngaro1_DR	LTR	6582	6578	100.061
Earl Grey	800Mb Genome	21% GC	rnd-4_family-74#LTR/Gypsy	GYPSY1_MG	LTR	5220	5233	99.7516
Earl Grey	800Mb Genome	21% GC	rnd-4_family-9#LINE/L1-Tx1	L1-4_DR	LINE	5546	5548	99.964
Earl Grey	800Mb Genome	21% GC	rnd-5_family-143#Unknown	Crypton-10_CGi	Unclassified	2155	2566	83.9829
Earl Grey	800Mb Genome	21% GC	rnd-5_family-158#DNA/TcMar-Tc1	TC1-2_DM	DNA	728	1644	44.2822
Earl Grey	800Mb Genome	21% GC	rnd-5_family-165#LTR/Copia	Copia1_DM	LTR	3369	4530	74.3709
Earl Grey	800Mb Genome	21% GC	rnd-5_family-195#LINE/I-Jockey	G5_DM-Jockey	LINE	2222	4856	45.7578
Earl Grey	800Mb Genome	21% GC	rnd-5_family-196#LTR/ERVL	HERVL	LTR	6544	6542	100.031
Earl Grey	800Mb Genome	21% GC	rnd-5_family-284#DNA/TcMar-Tc1	TC1-2_DM	DNA	1237	1644	75.2433
Earl Grey	800Mb Genome	21% GC	rnd-5_family-38#Unknown	MITE_AA	Unclassified	395	521	75.8157
Earl Grey	800Mb Genome	21% GC	rnd-5_family-53#DNA/TcMar-Tc1	TC1-2_DM	DNA	1021	1644	62.1046
Earl Grey	800Mb Genome	21% GC	rnd-5_family-61#LTR/Copia	Copia1_DM	LTR	4534	4530	100.088
Earl Grey	800Mb Genome	21% GC	rnd-5_family-74#LTR/Copia	Copia1_DM	LTR	4534	4530	100.088
Earl Grey	800Mb Genome	21% GC	rnd-5_family-82#DNA/PiggyBac	piggyBac-N1_DR	DNA	1312	1005	130.547
Earl Grey	800Mb Genome	42% GC	rnd-1_family-0#DNA/PIF-Harbinger	Turmoil2	DNA	6987	6999	99.8285
Earl Grey	800Mb Genome	42% GC	rnd-1_family-1#LINE/Penelope	Penelope-1_DR	Penelope	4451	4446	100.112
Earl Grey	800Mb Genome	42% GC	rnd-1_family-10#DNA/TcMar-Tc1	TC1-2_DM	DNA	1649	1644	100.304
Earl Grey	800Mb Genome	42% GC	rnd-1_family-11#DNA/PIF-Harbinger	Turmoil2	DNA	6990	6999	99.8714
Earl Grey	800Mb Genome	42% GC	rnd-1_family-12#LTR/Copia	Copia1_DM	LTR	4533	4530	100.066
Earl Grey	800Mb Genome	42% GC	rnd-1_family-13#DNA/PIF-Harbinger	Turmoil2	DNA	6986	6999	99.8143
Earl Grey	800Mb Genome	42% GC	rnd-1_family-14#DNA/PIF-Harbinger	Turmoil2	DNA	6990	6999	99.8714
Earl Grey	800Mb Genome	42% GC	rnd-1_family-15#DNA/CMC-Transib	TRANSIB1	DNA	3019	3014	100.166
Earl Grey	800Mb Genome	42% GC	rnd-1_family-16#DNA/PiggyBac	piggyBac-N1_DR	DNA	1011	1005	100.597
Earl Grey	800Mb Genome	42% GC	rnd-1_family-17#DNA/CMC-Transib	TRANSIB1	DNA	3019	3014	100.166
Earl Grey	800Mb Genome	42% GC	rnd-1_family-18#LTR/Ngaro	SINE2-2_ADi	LTR	278	274	101.46
Earl Grey	800Mb Genome	42% GC	rnd-1_family-19#LTR/Pao	BELPADRE_I	LTR	6329	6326	100.047
Earl Grey	800Mb Genome	42% GC	rnd-1_family-2#LTR/ERVL	HERVL	LTR	6541	6542	99.9847
Earl Grey	800Mb Genome	42% GC	rnd-1_family-20#SINE/5S-Deu-L2	SINE3-1	SINE	597	590	101.186
Earl Grey	800Mb Genome	42% GC	rnd-1_family-21#DNA/TcMar-Tigger	Mariner-2_ACar	DNA	3345	3342	100.09
Earl Grey	800Mb Genome	42% GC	rnd-1_family-22#LTR/Pao	BELPADRE_I	LTR	6329	6326	100.047
Earl Grey	800Mb Genome	42% GC	rnd-1_family-23#LTR/Gypsy	GYPSY8_DM	LTR	4958	4955	100.061
Earl Grey	800Mb Genome	42% GC	rnd-1_family-24#DNA/Merlin	Merlin1_HS	DNA	1181	1175	100.511
Earl Grey	800Mb Genome	42% GC	rnd-1_family-25#LINE/I-Jockey	G5_DM-Jockey	LINE	4861	4856	100.103
Earl Grey	800Mb Genome	42% GC	rnd-1_family-26#LINE/L1-Tx1	L1-4_DR	LINE	5552	5548	100.072
Earl Grey	800Mb Genome	42% GC	rnd-1_family-27#DNA/hAT-Charlie	hAT-9_DR	DNA	2390	2386	100.168
Earl Grey	800Mb Genome	42% GC	rnd-1_family-28#DNA/hAT-Charlie	hAT-9_DR	DNA	2390	2386	100.168
Earl Grey	800Mb Genome	42% GC	rnd-1_family-29#DNA/hAT-Charlie	hAT-9_DR	DNA	2390	2386	100.168
Earl Grey	800Mb Genome	42% GC	rnd-1_family-3#LTR/Ngaro	Ngaro1_DR	LTR	6556	6578	99.6656
Earl Grey	800Mb Genome	42% GC	rnd-1_family-30#LTR/Copia	Copia1_DM	LTR	4533	4530	100.066
Earl Grey	800Mb Genome	42% GC	rnd-1_family-31#LTR/Pao	BELPADRE_I	LTR	6329	6326	100.047
Earl Grey	800Mb Genome	42% GC	rnd-1_family-32#LINE/RTE-RTE	RTE1	LINE	3287	3291	99.8785
Earl Grey	800Mb Genome	42% GC	rnd-1_family-33#DNA/Merlin	Merlin1_HS	DNA	1183	1175	100.681
Earl Grey	800Mb Genome	42% GC	rnd-1_family-34#LINE/I-Jockey	G5_DM-Jockey	LINE	4861	4856	100.103
Earl Grey	800Mb Genome	42% GC	rnd-1_family-35#DNA/Maverick	Polinton-1_DR	DNA	11512	18485	62.2775
Earl Grey	800Mb Genome	42% GC	rnd-1_family-36#LTR/Ngaro	Ngaro1_DR	LTR	6556	6578	99.6656
Earl Grey	800Mb Genome	42% GC	rnd-1_family-37#DNA/Crypton-A	Crypton-10_CGi	DNA	2571	2566	100.195
Earl Grey	800Mb Genome	42% GC	rnd-1_family-4#LINE/Penelope	Penelope-9_HM	Penelope	2193	2187	100.274
Earl Grey	800Mb Genome	42% GC	rnd-1_family-5#SINE/Alu	AluY	SINE	316	311	101.608
Earl Grey	800Mb Genome	42% GC	rnd-1_family-6#LINE/RTE-RTE	RTE1	LINE	3287	3291	99.8785
Earl Grey	800Mb Genome	42% GC	rnd-1_family-7#LTR/ERVL	MERVL	LTR	5485	5485	100
Earl Grey	800Mb Genome	42% GC	rnd-1_family-8#LTR/Ngaro	Ngaro1_DR	LTR	6556	6578	99.6656
Earl Grey	800Mb Genome	42% GC	rnd-1_family-9#DNA/TcMar-Tigger	Mariner-2_ACar	DNA	3344	3342	100.06
Earl Grey	800Mb Genome	42% GC	rnd-3_family-39#LINE/Penelope	Penelope-1_DR	Penelope	4452	4446	100.135
Earl Grey	800Mb Genome	42% GC	rnd-3_family-93#LTR/Copia	COPIO_I	LTR	8660	8663	99.9654
Earl Grey	800Mb Genome	42% GC	rnd-4_family-10#LINE/L2	L2-46_DR	LINE	2519	2517	100.079
Earl Grey	800Mb Genome	42% GC	rnd-4_family-119#DNA/Maverick	Polinton-1_DR	DNA	18363	18485	99.34
Earl Grey	800Mb Genome	42% GC	rnd-4_family-1263#LTR/Pao	BELPADRE_I	LTR	6329	6326	100.047
Earl Grey	800Mb Genome	42% GC	rnd-4_family-1387#LINE/I-Jockey	G5_DM-Jockey	LINE	4861	4856	100.103
Earl Grey	800Mb Genome	42% GC	rnd-4_family-1524#RC/Helitron	Helitron-1N3_DR	Rolling Circle	1847	1843	100.217
Earl Grey	800Mb Genome	42% GC	rnd-4_family-1682#Unknown	MITE_AA	Unclassified	527	521	101.152
Earl Grey	800Mb Genome	42% GC	rnd-4_family-17#LINE/L1-Tx1	L1-4_DR	LINE	5552	5548	100.072
Earl Grey	800Mb Genome	42% GC	rnd-4_family-18#LINE/Penelope	Penelope-1_DR	Penelope	4452	4446	100.135
Earl Grey	800Mb Genome	42% GC	rnd-4_family-390#DNA/TcMar-Tc1	TC1-2_DM	DNA	1650	1644	100.365
Earl Grey	800Mb Genome	42% GC	rnd-4_family-391#LTR/Ngaro	Ngaro1_DR	LTR	6556	6578	99.6656
Earl Grey	800Mb Genome	42% GC	rnd-4_family-393#DNA/Maverick	Polinton-1_DR	DNA	11163	18485	60.3895
Earl Grey	800Mb Genome	42% GC	rnd-4_family-46#LTR/ERVL	HERVL	LTR	6541	6542	99.9847
Earl Grey	800Mb Genome	42% GC	rnd-4_family-67#LTR/Gypsy	GYPSY1_MG	LTR	5205	5233	99.4649
Earl Grey	800Mb Genome	42% GC	rnd-5_family-168#LTR/Gypsy	GYPSY8_DM	LTR	4958	4955	100.061
Earl Grey	800Mb Genome	42% GC	rnd-5_family-614#LTR/ERVL	HERVL	LTR	6541	6542	99.9847
Earl Grey	800Mb Genome	42% GC	rnd-5_family-637#LTR/ERVL	HERVL	LTR	6541	6542	99.9847
Earl Grey	800Mb Genome	42% GC	rnd-5_family-736#DNA/hAT-Charlie	hAT-9_DR	DNA	2390	2386	100.168
Earl Grey	800Mb Genome	42% GC	rnd-5_family-928#DNA/TcMar-Tigger	Mariner-2_ACar	DNA	3343	3342	100.03
Earl Grey	800Mb Genome	58% GC	rnd-1_family-0#LTR/Ngaro	Ngaro1_DR	LTR	6579	6578	100.015
Earl Grey	800Mb Genome	58% GC	rnd-1_family-1#LTR/Copia	Copia1_DM	LTR	4537	4530	100.155
Earl Grey	800Mb Genome	58% GC	rnd-1_family-10#LTR/Pao	BEL12-I_DR	LTR	7730	7730	100
Earl Grey	800Mb Genome	58% GC	rnd-1_family-11#LTR/Pao	BEL12-I_DR	LTR	7730	7730	100
Earl Grey	800Mb Genome	58% GC	rnd-1_family-12#LINE/L1-Tx1	L1-4_DR	LINE	5548	5548	100
Earl Grey	800Mb Genome	58% GC	rnd-1_family-13#LTR/Gypsy	GYPSY8_DM	LTR	4959	4955	100.081
Earl Grey	800Mb Genome	58% GC	rnd-1_family-14#DNA/TcMar-Tc1	TC1-2_DM	DNA	1648	1644	100.243
Earl Grey	800Mb Genome	58% GC	rnd-1_family-15#SINE/tRNA-V	SINE2-2_ADi	SINE	247	274	90.146
Earl Grey	800Mb Genome	58% GC	rnd-1_family-16#DNA/hAT-Charlie	hAT-9_DR	DNA	2390	2386	100.168
Earl Grey	800Mb Genome	58% GC	rnd-1_family-17#LINE/L2	L2-46_DR	LINE	2522	2517	100.199
Earl Grey	800Mb Genome	58% GC	rnd-1_family-18#LTR/Copia	COPIO_I	LTR	8667	8663	100.046
Earl Grey	800Mb Genome	58% GC	rnd-1_family-19#DNA/Crypton-A	Crypton-10_CGi	DNA	2570	2566	100.156
Earl Grey	800Mb Genome	58% GC	rnd-1_family-2#DNA/PIF-Harbinger	Turmoil2	DNA	7000	6999	100.014
Earl Grey	800Mb Genome	58% GC	rnd-1_family-20#LTR/Gypsy	GYPSY8_DM	LTR	4958	4955	100.061
Earl Grey	800Mb Genome	58% GC	rnd-1_family-21#LTR/Ngaro	Ngaro1_DR	LTR	6579	6578	100.015
Earl Grey	800Mb Genome	58% GC	rnd-1_family-22#DNA/hAT-Charlie	hAT-9_DR	DNA	2390	2386	100.168
Earl Grey	800Mb Genome	58% GC	rnd-1_family-23#LTR/Ngaro	Ngaro1_DR	LTR	6579	6578	100.015
Earl Grey	800Mb Genome	58% GC	rnd-1_family-24#LTR/Pao	BEL12-I_DR	LTR	7730	7730	100
Earl Grey	800Mb Genome	58% GC	rnd-1_family-25#LINE/I-Jockey	G5_DM-Jockey	LINE	4860	4856	100.082
Earl Grey	800Mb Genome	58% GC	rnd-1_family-26#DNA/Crypton-A	Crypton-10_CGi	DNA	2570	2566	100.156
Earl Grey	800Mb Genome	58% GC	rnd-1_family-27#DNA/TcMar-Fot1	MITE_AA	DNA	523	521	100.384
Earl Grey	800Mb Genome	58% GC	rnd-1_family-28#LTR/Pao	BELPADRE_I	LTR	6332	6326	100.095
Earl Grey	800Mb Genome	58% GC	rnd-1_family-29#LTR/ERVL	MERVL	LTR	5488	5485	100.055
Earl Grey	800Mb Genome	58% GC	rnd-1_family-3#LTR/Pao	BEL12-I_DR	LTR	7730	7730	100
Earl Grey	800Mb Genome	58% GC	rnd-1_family-30#LTR/Pao	BELPADRE_I	LTR	6332	6326	100.095
Earl Grey	800Mb Genome	58% GC	rnd-1_family-31#SINE/Alu	AluY	SINE	319	311	102.572
Earl Grey	800Mb Genome	58% GC	rnd-1_family-32#LTR/Pao	BELPADRE_I	LTR	6331	6326	100.079
Earl Grey	800Mb Genome	58% GC	rnd-1_family-33#LTR/ERVL	MERVL	LTR	5488	5485	100.055
Earl Grey	800Mb Genome	58% GC	rnd-1_family-34#LTR/Copia	COPIO_I	LTR	8667	8663	100.046
Earl Grey	800Mb Genome	58% GC	rnd-1_family-35#DNA/TcMar-Tigger	Mariner-2_ACar	DNA	3346	3342	100.12
Earl Grey	800Mb Genome	58% GC	rnd-1_family-4#SINE/5S-Deu-L2	SINE3-1	SINE	594	590	100.678
Earl Grey	800Mb Genome	58% GC	rnd-1_family-5#LINE/L1-Tx1	L1-4_DR	LINE	5548	5548	100
Earl Grey	800Mb Genome	58% GC	rnd-1_family-6#DNA/PiggyBac	piggyBac-N1_DR	DNA	1011	1005	100.597
Earl Grey	800Mb Genome	58% GC	rnd-1_family-7#DNA/Merlin	Merlin1_HS	DNA	1181	1175	100.511
Earl Grey	800Mb Genome	58% GC	rnd-1_family-8#LTR/DIRS	DIRS-1_DR	LTR	5652	5654	99.9646
Earl Grey	800Mb Genome	58% GC	rnd-1_family-9#LTR/Ngaro	Ngaro1_DR	LTR	6579	6578	100.015
Earl Grey	800Mb Genome	58% GC	rnd-3_family-248#LINE/Penelope	Penelope-1_DR	Penelope	4452	4446	100.135
Earl Grey	800Mb Genome	58% GC	rnd-3_family-4#LTR/Pao	BEL12-I_DR	LTR	7730	7730	100
Earl Grey	800Mb Genome	58% GC	rnd-3_family-48#LTR/DIRS	DIRS-1_DR	LTR	5652	5654	99.9646
Earl Grey	800Mb Genome	58% GC	rnd-4_family-1196#LINE/Penelope	Penelope-9_HM	Penelope	2196	2187	100.412
Earl Grey	800Mb Genome	58% GC	rnd-4_family-1487#RC/Helitron	Helitron-1N3_DR	Rolling Circle	1839	1843	99.783
Earl Grey	800Mb Genome	58% GC	rnd-4_family-262#LTR/ERVL	MERVL	LTR	5488	5485	100.055
Earl Grey	800Mb Genome	58% GC	rnd-4_family-340#DNA/TcMar-Tc1	TC1-2_DM	DNA	1648	1644	100.243
Earl Grey	800Mb Genome	58% GC	rnd-4_family-35#LTR/Copia	Copia1_DM	LTR	4537	4530	100.155
Earl Grey	800Mb Genome	58% GC	rnd-4_family-374#LTR/Gypsy	GYPSY1_MG	LTR	5231	5233	99.9618
Earl Grey	800Mb Genome	58% GC	rnd-4_family-4#DNA/PIF-Harbinger	Turmoil2	DNA	7000	6999	100.014
Earl Grey	800Mb Genome	58% GC	rnd-4_family-509#LINE/L2	L2-46_DR	LINE	2522	2517	100.199
Earl Grey	800Mb Genome	58% GC	rnd-4_family-768#LINE/RTE-RTE	RTE1	LINE	3289	3291	99.9392
Earl Grey	800Mb Genome	58% GC	rnd-4_family-8#DNA/TcMar-Tigger	Mariner-2_ACar	DNA	3346	3342	100.12
Earl Grey	800Mb Genome	58% GC	rnd-4_family-9#DNA/Maverick	Polinton-1_DR	DNA	18405	18485	99.5672
Earl Grey	800Mb Genome	58% GC	rnd-5_family-21234#DNA/Maverick	Polinton-1_DR	DNA	10370	18485	56.0995
Earl Grey	800Mb Genome	58% GC	rnd-5_family-3259#LTR/Ngaro	SINE2-2_ADi	LTR	280	274	102.19
Earl Grey	800Mb Genome	58% GC	rnd-5_family-759#LTR/Copia	COPIO_I	LTR	8667	8663	100.046
Earl Grey	800Mb Genome	58% GC	rnd-5_family-8370#LINE/I-Jockey	G5_DM-Jockey	LINE	4860	4856	100.082
Earl Grey	800Mb Genome	58% GC	rnd-5_family-86#LINE/RTE-RTE	RTE1	LINE	3288	3291	99.9088
Earl Grey	800Mb Genome	58% GC	rnd-5_family-889#DNA/Maverick	Polinton-1_DR	DNA	13256	18485	71.7122
EDTA	250Mb Genome	21% GC	TE_00000001#DNA/Helitron	Penelope-9_HM	Rolling Circle	8406	2187	384.362
EDTA	250Mb Genome	21% GC	TE_00000002#DNA/DTH	Ngaro1_DR	DNA	2095	6578	31.8486
EDTA	250Mb Genome	21% GC	TE_00000003#DNA/DTC	hAT-9_DR	DNA	4283	2386	179.505
EDTA	250Mb Genome	21% GC	TE_00000004#DNA/Helitron	GYPSY1_MG	Rolling Circle	10142	5233	193.809
EDTA	250Mb Genome	21% GC	TE_00000005#DNA/DTM	Turmoil2	DNA	4157	6999	59.3942
EDTA	250Mb Genome	21% GC	TE_00000006#DNA/Helitron	Copia1_DM	Rolling Circle	15055	4530	332.34
EDTA	250Mb Genome	21% GC	TE_00000007#DNA/Helitron	GYPSY8_DM	Rolling Circle	9150	4955	184.662
EDTA	250Mb Genome	21% GC	TE_00000009#DNA/DTT	Ngaro1_DR	DNA	4023	6578	61.1584
EDTA	250Mb Genome	21% GC	TE_00000011#DNA/Helitron	Penelope-1_DR	Rolling Circle	17660	4446	397.211
EDTA	250Mb Genome	21% GC	TE_00000012_INT#LTR/Gypsy	HERVL	LTR	5710	6542	87.2822
EDTA	250Mb Genome	21% GC	TE_00000013#DNA/DTC	COPIO_I	DNA	4329	8663	49.9711
EDTA	250Mb Genome	21% GC	TE_00000014#DNA/DTM	TRANSIB1	DNA	3011	3014	99.9005
EDTA	250Mb Genome	21% GC	TE_00000018#DNA/DTM	Crypton-10_CGi	DNA	4536	2566	176.773
EDTA	250Mb Genome	21% GC	TE_00000020#DNA/DTM	Penelope-1_DR	DNA	4298	4446	96.6712
EDTA	250Mb Genome	42% GC	TE_00000000#DNA/Helitron	L1-4_DR	Rolling Circle	13345	5548	240.537
EDTA	250Mb Genome	42% GC	TE_00000001#DNA/Helitron	G5_DM-Jockey	Rolling Circle	6979	4856	143.719
EDTA	250Mb Genome	42% GC	TE_00000002#DNA/Helitron	Penelope-9_HM	Rolling Circle	4370	2187	199.817
EDTA	250Mb Genome	42% GC	TE_00000003#DNA/Helitron	Penelope-1_DR	Rolling Circle	5710	4446	128.43
EDTA	250Mb Genome	42% GC	TE_00000004_INT#LTR/Gypsy	HERVL	LTR	6880	6542	105.167
EDTA	250Mb Genome	42% GC	TE_00000005#DNA/DTM	G5_DM-Jockey	DNA	1691	4856	34.8229
EDTA	250Mb Genome	42% GC	TE_00000006#DNA/Helitron	G5_DM-Jockey	Rolling Circle	17814	4856	366.845
EDTA	250Mb Genome	42% GC	TE_00000007#DNA/Helitron	L2-46_DR	Rolling Circle	10998	2517	436.949
EDTA	250Mb Genome	42% GC	TE_00000008#DNA/Helitron	L1-4_DR	Rolling Circle	15743	5548	283.76
EDTA	250Mb Genome	42% GC	TE_00000009#DNA/Helitron	G5_DM-Jockey	Rolling Circle	16112	4856	331.796
EDTA	250Mb Genome	42% GC	TE_00000010#DNA/Helitron	Penelope-1_DR	Rolling Circle	17126	4446	385.2
EDTA	250Mb Genome	42% GC	TE_00000019#DNA/Helitron	Helitron-1N3_DR	Rolling Circle	8703	1843	472.219
EDTA	250Mb Genome	42% GC	TE_00000024#DNA/Helitron	Copia1_DM	Rolling Circle	18377	4530	405.673
EDTA	250Mb Genome	42% GC	TE_00000055#DNA/DTM	SINE3-1	DNA	2787	590	472.373
EDTA	250Mb Genome	42% GC	TE_00000062#DNA/DTC	Copia1_DM	DNA	2544	4530	56.1589
EDTA	250Mb Genome	42% GC	TE_00000065#DNA/Helitron	BEL12-I_DR	Rolling Circle	13281	7730	171.811
EDTA	250Mb Genome	42% GC	TE_00000099#DNA/Helitron	DIRS-1_DR	Rolling Circle	9883	5654	174.797
EDTA	250Mb Genome	42% GC	TE_00000101#DNA/DTH	piggyBac-N1_DR	DNA	2713	1005	269.95
EDTA	250Mb Genome	42% GC	TE_00000103#DNA/DTC	AluY	DNA	3542	311	1138.91
EDTA	250Mb Genome	42% GC	TE_00000111#DNA/Helitron	GYPSY8_DM	Rolling Circle	7115	4955	143.592
EDTA	250Mb Genome	42% GC	TE_00000114#DNA/DTC	piggyBac-N1_DR	DNA	4451	1005	442.886
EDTA	250Mb Genome	42% GC	TE_00000119#DNA/Helitron	piggyBac-N1_DR	Rolling Circle	13144	1005	1307.86
EDTA	250Mb Genome	42% GC	TE_00000135#DNA/Helitron	TRANSIB1	Rolling Circle	11304	3014	375.05
EDTA	250Mb Genome	42% GC	TE_00000138#DNA/Helitron	BELPADRE_I	Rolling Circle	9931	6326	156.987
EDTA	250Mb Genome	42% GC	TE_00000157#DNA/Helitron	Mariner-2_ACar	Rolling Circle	7161	3342	214.273
EDTA	250Mb Genome	42% GC	TE_00000167#DNA/DTH	GYPSY1_MG	DNA	4020	5233	76.8202
EDTA	250Mb Genome	42% GC	TE_00000175#DNA/Helitron	TRANSIB1	Rolling Circle	11897	3014	394.725
EDTA	250Mb Genome	42% GC	TE_00000176#DNA/Helitron	Copia1_DM	Rolling Circle	7753	4530	171.148
EDTA	250Mb Genome	42% GC	TE_00000185#DNA/DTC	TRANSIB1	DNA	4422	3014	146.715
EDTA	250Mb Genome	42% GC	TE_00000203#DNA/Helitron	GYPSY8_DM	Rolling Circle	9892	4955	199.637
EDTA	250Mb Genome	42% GC	TE_00000215#DNA/Helitron	Ngaro1_DR	Rolling Circle	16776	6578	255.032
EDTA	250Mb Genome	42% GC	TE_00000260#DNA/Helitron	piggyBac-N1_DR	Rolling Circle	8157	1005	811.642
EDTA	250Mb Genome	42% GC	TE_00000272_LTR#LTR/Copia	COPIO_I	LTR	2927	8663	33.7874
EDTA	250Mb Genome	42% GC	TE_00000277#DNA/DTC	AluY	DNA	2590	311	832.797
EDTA	250Mb Genome	42% GC	TE_00000285#DNA/DTM	piggyBac-N1_DR	DNA	4914	1005	488.955
EDTA	250Mb Genome	42% GC	TE_00000299#DNA/Helitron	Turmoil2	Rolling Circle	15585	6999	222.675
EDTA	250Mb Genome	42% GC	TE_00000310#DNA/DTC	TRANSIB1	DNA	3671	3014	121.798
EDTA	250Mb Genome	42% GC	TE_00000320#DNA/Helitron	hAT-9_DR	Rolling Circle	16626	2386	696.815
EDTA	250Mb Genome	42% GC	TE_00000332#DNA/DTC	Copia1_DM	DNA	2552	4530	56.3355
EDTA	250Mb Genome	42% GC	TE_00000347#DNA/Helitron	Copia1_DM	Rolling Circle	6599	4530	145.673
EDTA	250Mb Genome	42% GC	TE_00000384#DNA/Helitron	piggyBac-N1_DR	Rolling Circle	11601	1005	1154.33
EDTA	250Mb Genome	42% GC	TE_00000394#DNA/DTM	AluY	DNA	3833	311	1232.48
EDTA	250Mb Genome	42% GC	TE_00000397#DNA/DTM	Copia1_DM	DNA	3193	4530	70.4857
EDTA	250Mb Genome	42% GC	TE_00000400#DNA/Helitron	SINE2-2_ADi	Rolling Circle	14706	274	5367.15
EDTA	250Mb Genome	42% GC	TE_00000406#DNA/Helitron	TRANSIB1	Rolling Circle	18989	3014	630.027
EDTA	250Mb Genome	42% GC	TE_00000410#DNA/Helitron	BELPADRE_I	Rolling Circle	18761	6326	296.57
EDTA	250Mb Genome	42% GC	TE_00000418#DNA/DTC	Mariner-2_ACar	DNA	4996	3342	149.491
EDTA	250Mb Genome	42% GC	TE_00000421#DNA/Helitron	piggyBac-N1_DR	Rolling Circle	8941	1005	889.652
EDTA	250Mb Genome	42% GC	TE_00000436#DNA/DTH	SINE3-1	DNA	2649	590	448.983
EDTA	250Mb Genome	42% GC	TE_00000440#DNA/DTH	GYPSY8_DM	DNA	3976	4955	80.2422
EDTA	250Mb Genome	42% GC	TE_00000467#DNA/DTC	SINE3-1	DNA	1946	590	329.831
EDTA	250Mb Genome	42% GC	TE_00000481#DNA/DTC	BELPADRE_I	DNA	1838	6326	29.0547
EDTA	250Mb Genome	42% GC	TE_00000482#DNA/Helitron	GYPSY8_DM	Rolling Circle	17782	4955	358.87
EDTA	250Mb Genome	42% GC	TE_00000503#DNA/Helitron	BELPADRE_I	Rolling Circle	12554	6326	198.451
EDTA	250Mb Genome	42% GC	TE_00000508#DNA/Helitron	hAT-9_DR	Rolling Circle	17746	2386	743.755
EDTA	250Mb Genome	42% GC	TE_00000539#DNA/DTT	Mariner-2_ACar	DNA	3027	3342	90.5745
EDTA	250Mb Genome	42% GC	TE_00000543#DNA/Helitron	Polinton-1_DR	Rolling Circle	5719	18485	30.9386
EDTA	250Mb Genome	42% GC	TE_00000570#DNA/DTC	MITE_AA	DNA	4081	521	783.301
EDTA	250Mb Genome	42% GC	TE_00000581#DNA/Helitron	Turmoil2	Rolling Circle	18830	6999	269.038
EDTA	250Mb Genome	42% GC	TE_00000582#DNA/Helitron	BELPADRE_I	Rolling Circle	15518	6326	245.305
EDTA	250Mb Genome	42% GC	TE_00000594#DNA/DTC	MITE_AA	DNA	4989	521	957.582
EDTA	250Mb Genome	42% GC	TE_00000611#DNA/Helitron	piggyBac-N1_DR	Rolling Circle	9835	1005	978.607
EDTA	250Mb Genome	42% GC	TE_00000620#DNA/DTM	Crypton-10_CGi	DNA	2864	2566	111.613
EDTA	250Mb Genome	42% GC	TE_00000634#DNA/Helitron	piggyBac-N1_DR	Rolling Circle	8286	1005	824.478
EDTA	250Mb Genome	42% GC	TE_00000635#DNA/Helitron	Copia1_DM	Rolling Circle	17724	4530	391.258
EDTA	250Mb Genome	42% GC	TE_00000638#DNA/DTC	SINE2-2_ADi	DNA	4549	274	1660.22
EDTA	250Mb Genome	42% GC	TE_00000651#DNA/Helitron	SINE2-2_ADi	Rolling Circle	14307	274	5221.53
EDTA	250Mb Genome	42% GC	TE_00000653#DNA/Helitron	GYPSY8_DM	Rolling Circle	15865	4955	320.182
EDTA	250Mb Genome	42% GC	TE_00000670#DNA/Helitron	SINE2-2_ADi	Rolling Circle	19301	274	7044.16
EDTA	250Mb Genome	42% GC	TE_00000677#DNA/Helitron	piggyBac-N1_DR	Rolling Circle	13187	1005	1312.14
EDTA	250Mb Genome	42% GC	TE_00000683#DNA/Helitron	BELPADRE_I	Rolling Circle	9310	6326	147.17
EDTA	250Mb Genome	42% GC	TE_00000685#DNA/Helitron	piggyBac-N1_DR	Rolling Circle	14149	1005	1407.86
EDTA	250Mb Genome	42% GC	TE_00000691#DNA/DTH	TRANSIB1	DNA	4788	3014	158.859
EDTA	250Mb Genome	42% GC	TE_00000710#DNA/DTC	Copia1_DM	DNA	4216	4530	93.0684
EDTA	250Mb Genome	42% GC	TE_00000718#DNA/DTC	SINE2-2_ADi	DNA	3515	274	1282.85
EDTA	250Mb Genome	42% GC	TE_00000733#DNA/Helitron	hAT-9_DR	Rolling Circle	5630	2386	235.96
EDTA	250Mb Genome	42% GC	TE_00000775#DNA/DTM	Mariner-2_ACar	DNA	1923	3342	57.5404
EDTA	250Mb Genome	42% GC	TE_00000779#DNA/Helitron	SINE2-2_ADi	Rolling Circle	13150	274	4799.27
EDTA	250Mb Genome	42% GC	TE_00000799_INT#LTR/Copia	COPIO_I	LTR	6426	8663	74.1775
EDTA	250Mb Genome	58% GC	TE_00000000#DNA/Helitron	Penelope-9_HM	Rolling Circle	9351	2187	427.572
EDTA	250Mb Genome	58% GC	TE_00000001#DNA/Helitron	Penelope-9_HM	Rolling Circle	14285	2187	653.178
EDTA	250Mb Genome	58% GC	TE_00000002#DNA/Helitron	L1-4_DR	Rolling Circle	10746	5548	193.691
EDTA	250Mb Genome	58% GC	TE_00000003#DNA/Helitron	Polinton-1_DR	Rolling Circle	18734	18485	101.347
EDTA	250Mb Genome	58% GC	TE_00000004#DNA/DTC	L1-4_DR	DNA	2425	5548	43.7094
EDTA	250Mb Genome	58% GC	TE_00000005#DNA/DTH	RTE1	DNA	4577	3291	139.076
EDTA	250Mb Genome	58% GC	TE_00000006#DNA/Helitron	L1-4_DR	Rolling Circle	16090	5548	290.014
EDTA	250Mb Genome	58% GC	TE_00000007#DNA/Helitron	L2-46_DR	Rolling Circle	19451	2517	772.785
EDTA	250Mb Genome	58% GC	TE_00000008#DNA/Helitron	RTE1	Rolling Circle	17185	3291	522.182
EDTA	250Mb Genome	58% GC	TE_00000009#DNA/DTC	Penelope-9_HM	DNA	3794	2187	173.48
EDTA	250Mb Genome	58% GC	TE_00000010#DNA/DTC	RTE1	DNA	3226	3291	98.0249
EDTA	250Mb Genome	58% GC	TE_00000011#DNA/DTC	L2-46_DR	DNA	2505	2517	99.5232
EDTA	250Mb Genome	58% GC	TE_00000013#DNA/DTC	AluY	DNA	1985	311	638.264
EDTA	250Mb Genome	58% GC	TE_00000022_INT#LTR/Gypsy	GYPSY1_MG	LTR	6253	5233	119.492
EDTA	250Mb Genome	58% GC	TE_00000031#DNA/DTH	AluY	DNA	3605	311	1159.16
EDTA	250Mb Genome	58% GC	TE_00000039#DNA/DTM	Merlin1_HS	DNA	2089	1175	177.787
EDTA	250Mb Genome	58% GC	TE_00000060#DNA/Helitron	Mariner-2_ACar	Rolling Circle	8668	3342	259.366
EDTA	250Mb Genome	58% GC	TE_00000067#DNA/DTM	Turmoil2	DNA	4226	6999	60.3801
EDTA	250Mb Genome	58% GC	TE_00000072#DNA/DTC	Helitron-1N3_DR	DNA	1792	1843	97.2328
EDTA	250Mb Genome	58% GC	TE_00000098#DNA/Helitron	Helitron-1N3_DR	Rolling Circle	19523	1843	1059.31
EDTA	250Mb Genome	58% GC	TE_00000114#DNA/DTM	hAT-9_DR	DNA	4689	2386	196.521
EDTA	250Mb Genome	58% GC	TE_00000152#DNA/DTC	MITE_AA	DNA	4773	521	916.123
EDTA	250Mb Genome	58% GC	TE_00000185#DNA/DTM	AluY	DNA	4507	311	1449.2
EDTA	250Mb Genome	58% GC	TE_00000238#DNA/DTH	BELPADRE_I	DNA	1564	6326	24.7234
EDTA	250Mb Genome	58% GC	TE_00000247#DNA/Helitron	Mariner-2_ACar	Rolling Circle	19929	3342	596.32
EDTA	250Mb Genome	58% GC	TE_00000258#DNA/DTC	SINE3-1	DNA	2686	590	455.254
EDTA	250Mb Genome	58% GC	TE_00000284#DNA/Helitron	BEL12-I_DR	Rolling Circle	7580	7730	98.0595
EDTA	250Mb Genome	58% GC	TE_00000284#DNA/Helitron	BEL12-I_DR	Rolling Circle	7580	7730	98.0595
EDTA	250Mb Genome	58% GC	TE_00000293#DNA/DTC	Helitron-1N3_DR	DNA	4565	1843	247.694
EDTA	250Mb Genome	58% GC	TE_00000307#DNA/DTC	Polinton-1_DR	DNA	4090	18485	22.126
EDTA	250Mb Genome	58% GC	TE_00000319#DNA/Helitron	SINE3-1	Rolling Circle	10444	590	1770.17
EDTA	250Mb Genome	58% GC	TE_00000324#DNA/Helitron	piggyBac-N1_DR	Rolling Circle	9996	1005	994.627
EDTA	250Mb Genome	58% GC	TE_00000338#DNA/DTC	L2-46_DR	DNA	1742	2517	69.2094
EDTA	250Mb Genome	58% GC	TE_00000340#DNA/Helitron	SINE2-2_ADi	Rolling Circle	11738	274	4283.94
EDTA	250Mb Genome	58% GC	TE_00000341#DNA/Helitron	piggyBac-N1_DR	Rolling Circle	6829	1005	679.502
EDTA	250Mb Genome	58% GC	TE_00000349#DNA/DTM	COPIO_I	DNA	4631	8663	53.4572
EDTA	250Mb Genome	58% GC	TE_00000378#DNA/DTC	SINE3-1	DNA	3679	590	623.559
EDTA	250Mb Genome	58% GC	TE_00000390#DNA/Helitron	TRANSIB1	Rolling Circle	4405	3014	146.151
EDTA	250Mb Genome	58% GC	TE_00000393#DNA/Helitron	TRANSIB1	Rolling Circle	19661	3014	652.322
EDTA	250Mb Genome	58% GC	TE_00000398#DNA/Helitron	Mariner-2_ACar	Rolling Circle	7899	3342	236.355
EDTA	250Mb Genome	58% GC	TE_00000404#DNA/DTH	TC1-2_DM	DNA	4977	1644	302.737
EDTA	250Mb Genome	58% GC	TE_00000414#DNA/Helitron	Helitron-1N3_DR	Rolling Circle	16654	1843	903.635
EDTA	250Mb Genome	58% GC	TE_00000415_LTR#LTR/Gypsy	GYPSY1_MG	LTR	1780	5233	34.0149
EDTA	250Mb Genome	58% GC	TE_00000416#DNA/DTC	SINE3-1	DNA	2839	590	481.186
EDTA	250Mb Genome	58% GC	TE_00000433#DNA/Helitron	COPIO_I	Rolling Circle	15624	8663	180.353
EDTA	250Mb Genome	58% GC	TE_00000475#DNA/Helitron	Turmoil2	Rolling Circle	5723	6999	81.7688
EDTA	250Mb Genome	58% GC	TE_00000475#DNA/Helitron	Turmoil2	Rolling Circle	5723	6999	81.7688
EDTA	250Mb Genome	58% GC	TE_00000496#DNA/DTC	Mariner-2_ACar	DNA	2962	3342	88.6296
EDTA	250Mb Genome	58% GC	TE_00000504_INT#LTR/Gypsy	HERVL	LTR	5673	6542	86.7166
EDTA	250Mb Genome	58% GC	TE_00000539#DNA/Helitron	Mariner-2_ACar	Rolling Circle	17668	3342	528.665
EDTA	250Mb Genome	58% GC	TE_00000545#DNA/Helitron	SINE3-1	Rolling Circle	10876	590	1843.39
EDTA	250Mb Genome	58% GC	TE_00000549#DNA/DTC	piggyBac-N1_DR	DNA	2736	1005	272.239
EDTA	250Mb Genome	58% GC	TE_00000556#DNA/DTC	AluY	DNA	1572	311	505.466
EDTA	250Mb Genome	58% GC	TE_00000580#DNA/Helitron	COPIO_I	Rolling Circle	18619	8663	214.926
EDTA	250Mb Genome	58% GC	TE_00000581#DNA/DTM	piggyBac-N1_DR	DNA	3186	1005	317.015
EDTA	250Mb Genome	58% GC	TE_00000599#DNA/DTM	GYPSY8_DM	DNA	4599	4955	92.8153
EDTA	250Mb Genome	58% GC	TE_00000604#DNA/Helitron	BELPADRE_I	Rolling Circle	10918	6326	172.589
EDTA	250Mb Genome	58% GC	TE_00000613#DNA/DTC	Turmoil2	DNA	3614	6999	51.6359
EDTA	250Mb Genome	58% GC	TE_00000615#DNA/DTC	SINE3-1	DNA	4579	590	776.102
EDTA	250Mb Genome	58% GC	TE_00000625#DNA/Helitron	GYPSY8_DM	Rolling Circle	5883	4955	118.729
EDTA	250Mb Genome	58% GC	TE_00000658#DNA/DTM	COPIO_I	DNA	3926	8663	45.3192
EDTA	250Mb Genome	58% GC	TE_00000679#DNA/Helitron	BEL12-I_DR	Rolling Circle	11357	7730	146.921
EDTA	250Mb Genome	58% GC	TE_00000679#DNA/Helitron	BEL12-I_DR	Rolling Circle	11357	7730	146.921
EDTA	250Mb Genome	58% GC	TE_00000681#DNA/DTC	piggyBac-N1_DR	DNA	3558	1005	354.03
EDTA	250Mb Genome	58% GC	TE_00000694#DNA/Helitron	Helitron-1N3_DR	Rolling Circle	13235	1843	718.123
EDTA	250Mb Genome	58% GC	TE_00000700#DNA/Helitron	GYPSY8_DM	Rolling Circle	13136	4955	265.106
EDTA	400Mb Genome	21% GC	TE_00000048_INT#LTR/Copia	COPIO_I	LTR	8480	8663	97.8876
EDTA	400Mb Genome	21% GC	TE_00000094#DNA/Helitron	Ngaro1_DR	Rolling Circle	10041	6578	152.645
EDTA	400Mb Genome	21% GC	TE_00000118#DNA/DTM	GYPSY1_MG	DNA	2645	5233	50.5446
EDTA	400Mb Genome	21% GC	TE_00000121#DNA/DTM	TC1-2_DM	DNA	1580	1644	96.1071
EDTA	400Mb Genome	21% GC	TE_00000142#DNA/DTM	GYPSY8_DM	DNA	4133	4955	83.4107
EDTA	400Mb Genome	21% GC	TE_00000200#DNA/DTC	TRANSIB1	DNA	4717	3014	156.503
EDTA	400Mb Genome	21% GC	TE_00000205#DNA/Helitron	Mariner-2_ACar	Rolling Circle	9828	3342	294.075
EDTA	400Mb Genome	21% GC	TE_00000209#DNA/DTM	GYPSY8_DM	DNA	4580	4955	92.4319
EDTA	400Mb Genome	21% GC	TE_00000255#DNA/Helitron	MERVL	Rolling Circle	8611	5485	156.992
EDTA	400Mb Genome	21% GC	TE_00000259#DNA/Helitron	MERVL	Rolling Circle	17424	5485	317.666
EDTA	400Mb Genome	21% GC	TE_00000265#DNA/DTM	hAT-9_DR	DNA	3435	2386	143.965
EDTA	400Mb Genome	21% GC	TE_00000267#DNA/DTC	hAT-9_DR	DNA	4195	2386	175.817
EDTA	400Mb Genome	21% GC	TE_00000340#DNA/DTM	Penelope-1_DR	DNA	1306	4446	29.3747
EDTA	400Mb Genome	21% GC	TE_00000356#DNA/DTC	Polinton-1_DR	DNA	3753	18485	20.3029
EDTA	400Mb Genome	21% GC	TE_00000373#DNA/DTM	L2-46_DR	DNA	1478	2517	58.7207
EDTA	400Mb Genome	21% GC	TE_00000395#DNA/Helitron	Mariner-2_ACar	Rolling Circle	6404	3342	191.622
EDTA	400Mb Genome	21% GC	TE_00000404#DNA/Helitron	BELPADRE_I	Rolling Circle	11519	6326	182.09
EDTA	400Mb Genome	21% GC	TE_00000426#DNA/Helitron	SINE3-1	Rolling Circle	18195	590	3083.9
EDTA	400Mb Genome	21% GC	TE_00000443#DNA/Helitron	BEL12-I_DR	Rolling Circle	7505	7730	97.0893
EDTA	400Mb Genome	21% GC	TE_00000475#DNA/DTC	BELPADRE_I	DNA	2210	6326	34.9352
EDTA	400Mb Genome	21% GC	TE_00000542#DNA/Helitron	DIRS-1_DR	Rolling Circle	7749	5654	137.053
EDTA	400Mb Genome	21% GC	TE_00000563#DNA/Helitron	Mariner-2_ACar	Rolling Circle	19799	3342	592.43
EDTA	400Mb Genome	21% GC	TE_00000586#DNA/DTC	G5_DM-Jockey	DNA	1954	4856	40.2389
EDTA	400Mb Genome	21% GC	TE_00000588_INT#LTR/Copia	COPIO_I	LTR	7203	8663	83.1467
EDTA	400Mb Genome	42% GC	TE_00000139#DNA/Helitron	Penelope-9_HM	Rolling Circle	11897	2187	543.987
EDTA	400Mb Genome	42% GC	TE_00000168#DNA/DTM	MERVL	DNA	1890	5485	34.4576
EDTA	400Mb Genome	42% GC	TE_00000169#DNA/Helitron	SINE3-1	Rolling Circle	12428	590	2106.44
EDTA	400Mb Genome	42% GC	TE_00000205#DNA/Helitron	GYPSY8_DM	Rolling Circle	10610	4955	214.127
EDTA	400Mb Genome	42% GC	TE_00000223#DNA/DTC	MITE_AA	DNA	4615	521	885.797
EDTA	400Mb Genome	42% GC	TE_00000225#DNA/DTM	L1-4_DR	DNA	2039	5548	36.752
EDTA	400Mb Genome	42% GC	TE_00000238#DNA/Helitron	DIRS-1_DR	Rolling Circle	9924	5654	175.522
EDTA	400Mb Genome	42% GC	TE_00000248#DNA/DTM	RTE1	DNA	4544	3291	138.074
EDTA	400Mb Genome	42% GC	TE_00000282#DNA/DTC	MITE_AA	DNA	2061	521	395.585
EDTA	400Mb Genome	42% GC	TE_00000353#DNA/Helitron	BEL12-I_DR	Rolling Circle	17539	7730	226.895
EDTA	400Mb Genome	42% GC	TE_00000381#DNA/DTC	Penelope-1_DR	DNA	2790	4446	62.753
EDTA	400Mb Genome	42% GC	TE_00000400#DNA/DTM	Helitron-1N3_DR	DNA	4353	1843	236.191
EDTA	400Mb Genome	42% GC	TE_00000446#DNA/DTC	Turmoil2	DNA	3519	6999	50.2786
EDTA	400Mb Genome	42% GC	TE_00000515#DNA/Helitron	L2-46_DR	Rolling Circle	1291	2517	51.2912
EDTA	400Mb Genome	42% GC	TE_00000531#DNA/Helitron	Merlin1_HS	Rolling Circle	13338	1175	1135.15
EDTA	400Mb Genome	42% GC	TE_00000551#DNA/DTC	G5_DM-Jockey	DNA	4600	4856	94.7282
EDTA	400Mb Genome	42% GC	TE_00000556#DNA/DTH	AluY	DNA	3674	311	1181.35
EDTA	400Mb Genome	42% GC	TE_00000561#DNA/DTM	Ngaro1_DR	DNA	2007	6578	30.5108
EDTA	400Mb Genome	42% GC	TE_00000566#DNA/DTC	Copia1_DM	DNA	3608	4530	79.6468
EDTA	400Mb Genome	42% GC	TE_00000591#DNA/Helitron	RTE1	Rolling Circle	15573	3291	473.2
EDTA	400Mb Genome	42% GC	TE_00000604#DNA/DTM	GYPSY8_DM	DNA	4550	4955	91.8264
EDTA	400Mb Genome	42% GC	TE_00000615#DNA/DTT	Ngaro1_DR	DNA	4968	6578	75.5245
EDTA	400Mb Genome	42% GC	TE_00000628#DNA/Helitron	Turmoil2	Rolling Circle	9935	6999	141.949
EDTA	400Mb Genome	42% GC	TE_00000638#DNA/Helitron	TC1-2_DM	Rolling Circle	17190	1644	1045.62
EDTA	400Mb Genome	42% GC	TE_00000668#DNA/Helitron	TC1-2_DM	Rolling Circle	19346	1644	1176.76
EDTA	400Mb Genome	42% GC	TE_00000713#DNA/DTC	Turmoil2	DNA	4759	6999	67.9954
EDTA	400Mb Genome	42% GC	TE_00000719#DNA/Helitron	BELPADRE_I	Rolling Circle	18277	6326	288.919
EDTA	400Mb Genome	42% GC	TE_00000732#DNA/Helitron	GYPSY1_MG	Rolling Circle	7795	5233	148.959
EDTA	400Mb Genome	42% GC	TE_00000745#DNA/Helitron	Copia1_DM	Rolling Circle	18954	4530	418.411
EDTA	400Mb Genome	42% GC	TE_00000752#DNA/DTC	Penelope-1_DR	DNA	3633	4446	81.7139
EDTA	400Mb Genome	42% GC	TE_00000799_INT#LTR/Copia	COPIO_I	LTR	8480	8663	97.8876
EDTA	400Mb Genome	42% GC	TE_00000820#DNA/Helitron	RTE1	Rolling Circle	10227	3291	310.757
EDTA	400Mb Genome	42% GC	TE_00000826#DNA/Helitron	G5_DM-Jockey	Rolling Circle	18384	4856	378.583
EDTA	400Mb Genome	42% GC	TE_00000839#DNA/DTC	GYPSY8_DM	DNA	3915	4955	79.0111
EDTA	400Mb Genome	42% GC	TE_00000863#DNA/Helitron	Penelope-1_DR	Rolling Circle	10938	4446	246.019
EDTA	400Mb Genome	42% GC	TE_00000881#DNA/Helitron	GYPSY1_MG	Rolling Circle	15996	5233	305.676
EDTA	400Mb Genome	42% GC	TE_00000895#DNA/DTM	Turmoil2	DNA	5004	6999	71.4959
EDTA	400Mb Genome	42% GC	TE_00000906#DNA/DTC	SINE2-2_ADi	DNA	2888	274	1054.01
EDTA	400Mb Genome	42% GC	TE_00000912#DNA/Helitron	Crypton-10_CGi	Rolling Circle	2165	2566	84.3726
EDTA	400Mb Genome	42% GC	TE_00000937#DNA/DTT	L1-4_DR	DNA	4774	5548	86.049
EDTA	400Mb Genome	42% GC	TE_00000965#DNA/DTH	TC1-2_DM	DNA	3125	1644	190.085
EDTA	400Mb Genome	42% GC	TE_00000973#DNA/Helitron	Crypton-10_CGi	Rolling Circle	12286	2566	478.8
EDTA	400Mb Genome	42% GC	TE_00000999#DNA/Helitron	BELPADRE_I	Rolling Circle	10381	6326	164.101
EDTA	400Mb Genome	42% GC	TE_00001016#DNA/DTM	L2-46_DR	DNA	4224	2517	167.819
EDTA	400Mb Genome	42% GC	TE_00001031#DNA/Helitron	Copia1_DM	Rolling Circle	17223	4530	380.199
EDTA	400Mb Genome	42% GC	TE_00001048#DNA/DTC	TRANSIB1	DNA	3353	3014	111.248
EDTA	400Mb Genome	42% GC	TE_00001141#DNA/Helitron	DIRS-1_DR	Rolling Circle	8177	5654	144.623
EDTA	400Mb Genome	42% GC	TE_00001144#DNA/Helitron	Copia1_DM	Rolling Circle	14972	4530	330.508
EDTA	400Mb Genome	42% GC	TE_00001233#DNA/DTM	Mariner-2_ACar	DNA	2422	3342	72.4716
EDTA	400Mb Genome	42% GC	TE_00001271#DNA/Helitron	BELPADRE_I	Rolling Circle	19437	6326	307.256
EDTA	400Mb Genome	42% GC	TE_00001283#DNA/DTM	TRANSIB1	DNA	4951	3014	164.267
EDTA	400Mb Genome	42% GC	TE_00001297#DNA/DTC	RTE1	DNA	4223	3291	128.32
EDTA	400Mb Genome	42% GC	TE_00001313#DNA/Helitron	Helitron-1N3_DR	Rolling Circle	9446	1843	512.534
EDTA	400Mb Genome	42% GC	TE_00001359#DNA/DTM	Merlin1_HS	DNA	4604	1175	391.83
EDTA	400Mb Genome	42% GC	TE_00001456#DNA/DTC	TRANSIB1	DNA	3196	3014	106.038
EDTA	400Mb Genome	42% GC	TE_00001459#DNA/Helitron	BELPADRE_I	Rolling Circle	11131	6326	175.956
EDTA	400Mb Genome	42% GC	TE_00001509#DNA/Helitron	SINE3-1	Rolling Circle	4323	590	732.712
EDTA	400Mb Genome	42% GC	TE_00001531#DNA/DTC	MITE_AA	DNA	1544	521	296.353
EDTA	400Mb Genome	42% GC	TE_00001532#DNA/Helitron	Mariner-2_ACar	Rolling Circle	16423	3342	491.412
EDTA	400Mb Genome	42% GC	TE_00001559#DNA/Helitron	Ngaro1_DR	Rolling Circle	16028	6578	243.661
EDTA	400Mb Genome	42% GC	TE_00001646#DNA/DTH	TC1-2_DM	DNA	4242	1644	258.029
EDTA	400Mb Genome	42% GC	TE_00001700#DNA/DTH	SINE3-1	DNA	3097	590	524.915
EDTA	400Mb Genome	42% GC	TE_00001757#DNA/Helitron	RTE1	Rolling Circle	12370	3291	375.874
EDTA	400Mb Genome	42% GC	TE_00001762#DNA/DTM	Mariner-2_ACar	DNA	3140	3342	93.9557
EDTA	400Mb Genome	42% GC	TE_00001771#DNA/DTH	piggyBac-N1_DR	DNA	2276	1005	226.468
EDTA	400Mb Genome	42% GC	TE_00001799#DNA/Helitron	RTE1	Rolling Circle	9301	3291	282.619
EDTA	400Mb Genome	42% GC	TE_00001810#DNA/Helitron	DIRS-1_DR	Rolling Circle	13976	5654	247.188
EDTA	400Mb Genome	42% GC	TE_00001817#DNA/Helitron	Crypton-10_CGi	Rolling Circle	10161	2566	395.986
EDTA	400Mb Genome	42% GC	TE_00001853#DNA/Helitron	GYPSY1_MG	Rolling Circle	13763	5233	263.004
EDTA	400Mb Genome	42% GC	TE_00001861#DNA/DTH	hAT-9_DR	DNA	4513	2386	189.145
EDTA	400Mb Genome	42% GC	TE_00001866#DNA/Helitron	L2-46_DR	Rolling Circle	8132	2517	323.083
EDTA	400Mb Genome	42% GC	TE_00001883#DNA/Helitron	G5_DM-Jockey	Rolling Circle	16321	4856	336.1
EDTA	400Mb Genome	42% GC	TE_00001910#DNA/Helitron	SINE3-1	Rolling Circle	6508	590	1103.05
EDTA	400Mb Genome	42% GC	TE_00001942#DNA/Helitron	Merlin1_HS	Rolling Circle	8552	1175	727.83
EDTA	400Mb Genome	42% GC	TE_00001979_INT#LTR/Copia	COPIO_I	LTR	7203	8663	83.1467
EDTA	400Mb Genome	42% GC	TE_00001982#DNA/DTC	TC1-2_DM	DNA	3318	1644	201.825
EDTA	400Mb Genome	42% GC	TE_00001986#DNA/DTC	DIRS-1_DR	DNA	1835	5654	32.4549
EDTA	400Mb Genome	42% GC	TE_00001991#DNA/Helitron	Crypton-10_CGi	Rolling Circle	4312	2566	168.044
EDTA	400Mb Genome	58% GC	TE_00000000#DNA/Helitron	Penelope-9_HM	Rolling Circle	11430	2187	522.634
EDTA	400Mb Genome	58% GC	TE_00000001#DNA/DTM	L2-46_DR	DNA	3868	2517	153.675
EDTA	400Mb Genome	58% GC	TE_00000002#DNA/Helitron	RTE1	Rolling Circle	8993	3291	273.26
EDTA	400Mb Genome	58% GC	TE_00000003#DNA/DTC	L2-46_DR	DNA	3272	2517	129.996
EDTA	400Mb Genome	58% GC	TE_00000004#DNA/Helitron	Penelope-1_DR	Rolling Circle	17387	4446	391.071
EDTA	400Mb Genome	58% GC	TE_00000005#DNA/DTC	L2-46_DR	DNA	4629	2517	183.909
EDTA	400Mb Genome	58% GC	TE_00000006#DNA/Helitron	L1-4_DR	Rolling Circle	17123	5548	308.634
EDTA	400Mb Genome	58% GC	TE_00000007#DNA/DTM	L2-46_DR	DNA	3757	2517	149.265
EDTA	400Mb Genome	58% GC	TE_00000008#DNA/Helitron	L1-4_DR	Rolling Circle	12405	5548	223.594
EDTA	400Mb Genome	58% GC	TE_00000009#DNA/Helitron	Penelope-9_HM	Rolling Circle	7669	2187	350.663
EDTA	400Mb Genome	58% GC	TE_00000010#DNA/DTT	L2-46_DR	DNA	1682	2517	66.8256
EDTA	400Mb Genome	58% GC	TE_00000011#DNA/DTH	RTE1	DNA	2743	3291	83.3485
EDTA	400Mb Genome	58% GC	TE_00000013#DNA/Helitron	L2-46_DR	Rolling Circle	13351	2517	530.433
EDTA	400Mb Genome	58% GC	TE_00000014#DNA/Helitron	L1-4_DR	Rolling Circle	17244	5548	310.815
EDTA	400Mb Genome	58% GC	TE_00000015#DNA/DTM	L2-46_DR	DNA	4141	2517	164.521
EDTA	400Mb Genome	58% GC	TE_00000016#DNA/DTM	L2-46_DR	DNA	4998	2517	198.57
EDTA	400Mb Genome	58% GC	TE_00000017#DNA/Helitron	L1-4_DR	Rolling Circle	7254	5548	130.75
EDTA	400Mb Genome	58% GC	TE_00000018#DNA/Helitron	L1-4_DR	Rolling Circle	11244	5548	202.668
EDTA	400Mb Genome	58% GC	TE_00000044#DNA/DTC	BELPADRE_I	DNA	2736	6326	43.2501
EDTA	400Mb Genome	58% GC	TE_00000077#DNA/DTC	SINE2-2_ADi	DNA	2536	274	925.547
EDTA	400Mb Genome	58% GC	TE_00000085#DNA/Helitron	MITE_AA	Rolling Circle	11535	521	2214.01
EDTA	400Mb Genome	58% GC	TE_00000101#DNA/Helitron	TRANSIB1	Rolling Circle	6489	3014	215.295
EDTA	400Mb Genome	58% GC	TE_00000115#DNA/DTC	BELPADRE_I	DNA	4975	6326	78.6437
EDTA	400Mb Genome	58% GC	TE_00000158#DNA/DTC	Crypton-10_CGi	DNA	4400	2566	171.473
EDTA	400Mb Genome	58% GC	TE_00000173#DNA/DTC	Ngaro1_DR	DNA	3901	6578	59.3037
EDTA	400Mb Genome	58% GC	TE_00000187#DNA/DTC	MITE_AA	DNA	4327	521	830.518
EDTA	400Mb Genome	58% GC	TE_00000221#DNA/Helitron	SINE2-2_ADi	Rolling Circle	16139	274	5890.15
EDTA	400Mb Genome	58% GC	TE_00000222#DNA/DTH	Merlin1_HS	DNA	4682	1175	398.468
EDTA	400Mb Genome	58% GC	TE_00000241#DNA/Helitron	SINE2-2_ADi	Rolling Circle	17067	274	6228.83
EDTA	400Mb Genome	58% GC	TE_00000244#DNA/Helitron	GYPSY8_DM	Rolling Circle	17826	4955	359.758
EDTA	400Mb Genome	58% GC	TE_00000255#DNA/Helitron	Ngaro1_DR	Rolling Circle	7483	6578	113.758
EDTA	400Mb Genome	58% GC	TE_00000271#DNA/DTC	Merlin1_HS	DNA	4865	1175	414.043
EDTA	400Mb Genome	58% GC	TE_00000279#DNA/Helitron	Turmoil2	Rolling Circle	7278	6999	103.986
EDTA	400Mb Genome	58% GC	TE_00000295#DNA/Helitron	TRANSIB1	Rolling Circle	6335	3014	210.186
EDTA	400Mb Genome	58% GC	TE_00000299#DNA/DTC	Helitron-1N3_DR	DNA	3210	1843	174.173
EDTA	400Mb Genome	58% GC	TE_00000314#DNA/Helitron	TC1-2_DM	Rolling Circle	8258	1644	502.311
EDTA	400Mb Genome	58% GC	TE_00000380#DNA/DTC	SINE3-1	DNA	4522	590	766.441
EDTA	400Mb Genome	58% GC	TE_00000403#DNA/Helitron	SINE3-1	Rolling Circle	19561	590	3315.42
EDTA	400Mb Genome	58% GC	TE_00000412#DNA/DTM	BELPADRE_I	DNA	2542	6326	40.1834
EDTA	400Mb Genome	58% GC	TE_00000436#DNA/Helitron	BELPADRE_I	Rolling Circle	9995	6326	157.999
EDTA	400Mb Genome	58% GC	TE_00000490#DNA/Helitron	Merlin1_HS	Rolling Circle	13446	1175	1144.34
EDTA	400Mb Genome	58% GC	TE_00000510#DNA/Helitron	BELPADRE_I	Rolling Circle	12023	6326	190.057
EDTA	400Mb Genome	58% GC	TE_00000511#DNA/Helitron	SINE2-2_ADi	Rolling Circle	11012	274	4018.98
EDTA	400Mb Genome	58% GC	TE_00000546#DNA/Helitron	MITE_AA	Rolling Circle	8638	521	1657.97
EDTA	400Mb Genome	58% GC	TE_00000622#DNA/Helitron	Copia1_DM	Rolling Circle	18067	4530	398.83
EDTA	400Mb Genome	58% GC	TE_00000627_INT#LTR/Gypsy	HERVL	LTR	5692	6542	87.007
EDTA	400Mb Genome	58% GC	TE_00000692#DNA/DTM	Mariner-2_ACar	DNA	4779	3342	142.998
EDTA	400Mb Genome	58% GC	TE_00000722#DNA/DTC	SINE2-2_ADi	DNA	4291	274	1566.06
EDTA	400Mb Genome	58% GC	TE_00000732#DNA/Helitron	Ngaro1_DR	Rolling Circle	3388	6578	51.505
EDTA	400Mb Genome	58% GC	TE_00000764#DNA/DTC	TC1-2_DM	DNA	3486	1644	212.044
EDTA	400Mb Genome	58% GC	TE_00000792#DNA/DTM	Ngaro1_DR	DNA	4702	6578	71.4807
EDTA	400Mb Genome	58% GC	TE_00000906#DNA/DTM	AluY	DNA	2903	311	933.441
EDTA	400Mb Genome	58% GC	TE_00000943#DNA/Helitron	Crypton-10_CGi	Rolling Circle	17674	2566	688.776
EDTA	400Mb Genome	58% GC	TE_00000947#DNA/DTC	Mariner-2_ACar	DNA	2605	3342	77.9473
EDTA	400Mb Genome	58% GC	TE_00000951#DNA/DTC	TC1-2_DM	DNA	3888	1644	236.496
EDTA	400Mb Genome	58% GC	TE_00000995#DNA/DTC	L2-46_DR	DNA	1094	2517	43.4644
EDTA	400Mb Genome	58% GC	TE_00001023#DNA/DTM	SINE3-1	DNA	4078	590	691.186
EDTA	400Mb Genome	58% GC	TE_00001038#DNA/Helitron	BELPADRE_I	Rolling Circle	14645	6326	231.505
EDTA	400Mb Genome	58% GC	TE_00001053#DNA/DTT	Copia1_DM	DNA	4460	4530	98.4547
EDTA	400Mb Genome	58% GC	TE_00001065#DNA/Helitron	SINE3-1	Rolling Circle	9960	590	1688.14
EDTA	800Mb Genome	21% GC	TE_00000062#DNA/DTC	Turmoil2	DNA	2322	6999	33.1762
EDTA	800Mb Genome	21% GC	TE_00000172#DNA/DTC	GYPSY1_MG	DNA	1527	5233	29.1802
EDTA	800Mb Genome	21% GC	TE_00000232_INT#LTR/Copia	COPIO_I	LTR	7203	8663	83.1467
EDTA	800Mb Genome	21% GC	TE_00000253#DNA/DTM	GYPSY8_DM	DNA	4546	4955	91.7457
EDTA	800Mb Genome	21% GC	TE_00000267#DNA/Helitron	Polinton-1_DR	Rolling Circle	7847	18485	42.4506
EDTA	800Mb Genome	21% GC	TE_00000328#DNA/DTM	TC1-2_DM	DNA	1580	1644	96.1071
EDTA	800Mb Genome	21% GC	TE_00000572#DNA/Helitron	Turmoil2	Rolling Circle	10330	6999	147.593
EDTA	800Mb Genome	21% GC	TE_00000585#DNA/DTC	hAT-9_DR	DNA	751	2386	31.4753
EDTA	800Mb Genome	21% GC	TE_00000613#DNA/DTM	Copia1_DM	DNA	997	4530	22.0088
EDTA	800Mb Genome	21% GC	TE_00000635#DNA/Helitron	AluY	Rolling Circle	19738	311	6346.62
EDTA	800Mb Genome	42% GC	TE_00000000#DNA/DTC	RTE1	DNA	4687	3291	142.419
EDTA	800Mb Genome	42% GC	TE_00000001#DNA/DTC	RTE1	DNA	3200	3291	97.2349
EDTA	800Mb Genome	42% GC	TE_00000002#DNA/Helitron	Penelope-1_DR	Rolling Circle	15316	4446	344.489
EDTA	800Mb Genome	42% GC	TE_00000003#DNA/DTC	Penelope-9_HM	DNA	3565	2187	163.009
EDTA	800Mb Genome	42% GC	TE_00000004#DNA/Helitron	L1-4_DR	Rolling Circle	16483	5548	297.098
EDTA	800Mb Genome	42% GC	TE_00000006#DNA/Helitron	L2-46_DR	Rolling Circle	16088	2517	639.174
EDTA	800Mb Genome	42% GC	TE_00000007#DNA/Helitron	Penelope-1_DR	Rolling Circle	13451	4446	302.542
EDTA	800Mb Genome	42% GC	TE_00000008#DNA/Helitron	Crypton-10_CGi	Rolling Circle	10068	2566	392.362
EDTA	800Mb Genome	42% GC	TE_00000009#DNA/Helitron	L1-4_DR	Rolling Circle	11134	5548	200.685
EDTA	800Mb Genome	42% GC	TE_00000010#DNA/DTM	L1-4_DR	DNA	1369	5548	24.6756
EDTA	800Mb Genome	42% GC	TE_00000011#DNA/Helitron	RTE1	Rolling Circle	18726	3291	569.006
EDTA	800Mb Genome	42% GC	TE_00000012#DNA/DTM	Ngaro1_DR	DNA	3512	6578	53.3901
EDTA	800Mb Genome	42% GC	TE_00000013#DNA/Helitron	Penelope-9_HM	Rolling Circle	12287	2187	561.82
EDTA	800Mb Genome	42% GC	TE_00000014#DNA/DTC	RTE1	DNA	3330	3291	101.185
EDTA	800Mb Genome	42% GC	TE_00000015#DNA/Helitron	RTE1	Rolling Circle	15590	3291	473.716
EDTA	800Mb Genome	42% GC	TE_00000063#DNA/Helitron	Copia1_DM	Rolling Circle	9428	4530	208.124
EDTA	800Mb Genome	42% GC	TE_00000123#DNA/DTC	Copia1_DM	DNA	3796	4530	83.7969
EDTA	800Mb Genome	42% GC	TE_00000156#DNA/DTC	Turmoil2	DNA	2955	6999	42.2203
EDTA	800Mb Genome	42% GC	TE_00000187#DNA/DTC	MERVL	DNA	3702	5485	67.4932
EDTA	800Mb Genome	42% GC	TE_00000188#DNA/DTM	Turmoil2	DNA	3759	6999	53.7077
EDTA	800Mb Genome	42% GC	TE_00000220#DNA/DTM	TC1-2_DM	DNA	1580	1644	96.1071
EDTA	800Mb Genome	42% GC	TE_00000245#DNA/DTC	AluY	DNA	2101	311	675.563
EDTA	800Mb Genome	42% GC	TE_00000268#DNA/Helitron	GYPSY1_MG	Rolling Circle	18743	5233	358.169
EDTA	800Mb Genome	42% GC	TE_00000295#DNA/DTH	Mariner-2_ACar	DNA	4164	3342	124.596
EDTA	800Mb Genome	42% GC	TE_00000346#DNA/DTC	Mariner-2_ACar	DNA	4095	3342	122.531
EDTA	800Mb Genome	42% GC	TE_00000408#DNA/DTC	Crypton-10_CGi	DNA	4231	2566	164.887
EDTA	800Mb Genome	42% GC	TE_00000443#DNA/DTM	SINE3-1	DNA	3333	590	564.915
EDTA	800Mb Genome	42% GC	TE_00000463#DNA/DTM	GYPSY1_MG	DNA	1849	5233	35.3335
EDTA	800Mb Genome	42% GC	TE_00000483#DNA/Helitron	BELPADRE_I	Rolling Circle	15311	6326	242.033
EDTA	800Mb Genome	42% GC	TE_00000500#DNA/DTC	AluY	DNA	4531	311	1456.91
EDTA	800Mb Genome	42% GC	TE_00000529#DNA/Helitron	COPIO_I	Rolling Circle	15982	8663	184.486
EDTA	800Mb Genome	42% GC	TE_00000562#DNA/DTC	Ngaro1_DR	DNA	4656	6578	70.7814
EDTA	800Mb Genome	42% GC	TE_00000574#DNA/Helitron	Copia1_DM	Rolling Circle	19815	4530	437.417
EDTA	800Mb Genome	42% GC	TE_00000587#DNA/DTC	Turmoil2	DNA	4567	6999	65.2522
EDTA	800Mb Genome	42% GC	TE_00000679#DNA/DTC	GYPSY8_DM	DNA	4479	4955	90.3935
EDTA	800Mb Genome	42% GC	TE_00000706#DNA/Helitron	Turmoil2	Rolling Circle	11819	6999	168.867
EDTA	800Mb Genome	42% GC	TE_00000745#DNA/Helitron	Polinton-1_DR	Rolling Circle	7105	18485	38.4366
EDTA	800Mb Genome	42% GC	TE_00000791#DNA/Helitron	Turmoil2	Rolling Circle	9578	6999	136.848
EDTA	800Mb Genome	42% GC	TE_00000791#DNA/Helitron	Turmoil2	Rolling Circle	9578	6999	136.848
EDTA	800Mb Genome	42% GC	TE_00000843#DNA/Helitron	TC1-2_DM	Rolling Circle	7909	1644	481.083
EDTA	800Mb Genome	42% GC	TE_00000904#DNA/DTC	Helitron-1N3_DR	DNA	3934	1843	213.456
EDTA	800Mb Genome	42% GC	TE_00000980#DNA/DTC	TC1-2_DM	DNA	2731	1644	166.119
EDTA	800Mb Genome	42% GC	TE_00001012#DNA/DTC	SINE3-1	DNA	2744	590	465.085
EDTA	800Mb Genome	42% GC	TE_00001052#DNA/Helitron	TRANSIB1	Rolling Circle	15105	3014	501.161
EDTA	800Mb Genome	42% GC	TE_00001093#DNA/DTM	AluY	DNA	731	311	235.048
EDTA	800Mb Genome	42% GC	TE_00001154#DNA/DTC	Helitron-1N3_DR	DNA	3942	1843	213.89
EDTA	800Mb Genome	42% GC	TE_00001162#DNA/Helitron	TC1-2_DM	Rolling Circle	18395	1644	1118.92
EDTA	800Mb Genome	42% GC	TE_00001223#DNA/DTT	GYPSY8_DM	DNA	4823	4955	97.336
EDTA	800Mb Genome	42% GC	TE_00001255#DNA/Helitron	AluY	Rolling Circle	17088	311	5494.53
EDTA	800Mb Genome	42% GC	TE_00001261#DNA/DTC	AluY	DNA	3998	311	1285.53
EDTA	800Mb Genome	42% GC	TE_00001265#DNA/Helitron	Mariner-2_ACar	Rolling Circle	13958	3342	417.654
EDTA	800Mb Genome	42% GC	TE_00001278_INT#LTR/Gypsy	HERVL	LTR	5679	6542	86.8083
EDTA	800Mb Genome	42% GC	TE_00001321#DNA/Helitron	AluY	Rolling Circle	13485	311	4336.01
EDTA	800Mb Genome	42% GC	TE_00001355#DNA/DTM	Turmoil2	DNA	4317	6999	61.6802
EDTA	800Mb Genome	42% GC	TE_00001383#DNA/Helitron	Turmoil2	Rolling Circle	9017	6999	128.833
EDTA	800Mb Genome	42% GC	TE_00001556#DNA/DTM	AluY	DNA	2955	311	950.161
EDTA	800Mb Genome	42% GC	TE_00001589#DNA/Helitron	hAT-9_DR	Rolling Circle	7905	2386	331.308
EDTA	800Mb Genome	42% GC	TE_00001612#DNA/DTC	COPIO_I	DNA	2745	8663	31.6865
EDTA	800Mb Genome	42% GC	TE_00001643#DNA/Helitron	piggyBac-N1_DR	Rolling Circle	12975	1005	1291.04
EDTA	800Mb Genome	42% GC	TE_00001690#DNA/DTC	GYPSY8_DM	DNA	2625	4955	52.9768
EDTA	800Mb Genome	42% GC	TE_00001749#DNA/DTH	BELPADRE_I	DNA	2634	6326	41.6377
EDTA	800Mb Genome	42% GC	TE_00001750#DNA/Helitron	piggyBac-N1_DR	Rolling Circle	7465	1005	742.786
EDTA	800Mb Genome	42% GC	TE_00001875#DNA/Helitron	GYPSY8_DM	Rolling Circle	10325	4955	208.375
EDTA	800Mb Genome	42% GC	TE_00001882#DNA/DTC	Turmoil2	DNA	4111	6999	58.737
EDTA	800Mb Genome	42% GC	TE_00001889#DNA/DTH	Copia1_DM	DNA	3622	4530	79.9558
EDTA	800Mb Genome	42% GC	TE_00001894#DNA/DTM	Helitron-1N3_DR	DNA	4488	1843	243.516
EDTA	800Mb Genome	42% GC	TE_00001905#DNA/Helitron	Turmoil2	Rolling Circle	8520	6999	121.732
EDTA	800Mb Genome	42% GC	TE_00001905#DNA/Helitron	Turmoil2	Rolling Circle	8520	6999	121.732
EDTA	800Mb Genome	42% GC	TE_00002011#DNA/Helitron	Helitron-1N3_DR	Rolling Circle	7111	1843	385.838
EDTA	800Mb Genome	42% GC	TE_00002019#DNA/Helitron	Merlin1_HS	Rolling Circle	17572	1175	1495.49
EDTA	800Mb Genome	42% GC	TE_00002037#DNA/Helitron	SINE2-2_ADi	Rolling Circle	2397	274	874.818
EDTA	800Mb Genome	42% GC	TE_00002075#DNA/DTC	Mariner-2_ACar	DNA	2739	3342	81.9569
EDTA	800Mb Genome	42% GC	TE_00002137#DNA/Helitron	Ngaro1_DR	Rolling Circle	13066	6578	198.632
EDTA	800Mb Genome	42% GC	TE_00002179#DNA/Helitron	Ngaro1_DR	Rolling Circle	12583	6578	191.289
EDTA	800Mb Genome	42% GC	TE_00002200#DNA/Helitron	Mariner-2_ACar	Rolling Circle	8888	3342	265.949
EDTA	800Mb Genome	42% GC	TE_00002209#DNA/Helitron	COPIO_I	Rolling Circle	4593	8663	53.0186
EDTA	800Mb Genome	42% GC	TE_00002216#DNA/DTH	SINE2-2_ADi	DNA	3598	274	1313.14
EDTA	800Mb Genome	42% GC	TE_00002221#DNA/Helitron	piggyBac-N1_DR	Rolling Circle	244	1005	24.2786
EDTA	800Mb Genome	42% GC	TE_00002269#DNA/Helitron	MITE_AA	Rolling Circle	18003	521	3455.47
EDTA	800Mb Genome	42% GC	TE_00002272#DNA/Helitron	BELPADRE_I	Rolling Circle	17927	6326	283.386
EDTA	800Mb Genome	42% GC	TE_00002339#DNA/Helitron	GYPSY1_MG	Rolling Circle	18991	5233	362.908
EDTA	800Mb Genome	42% GC	TE_00002343#DNA/DTM	Turmoil2	DNA	3231	6999	46.1637
EDTA	800Mb Genome	42% GC	TE_00002380#DNA/DTC	Merlin1_HS	DNA	1655	1175	140.851
EDTA	800Mb Genome	42% GC	TE_00002385#DNA/DTT	BELPADRE_I	DNA	4782	6326	75.5928
EDTA	800Mb Genome	42% GC	TE_00002426#DNA/DTM	hAT-9_DR	DNA	2045	2386	85.7083
EDTA	800Mb Genome	42% GC	TE_00002478#DNA/Helitron	Crypton-10_CGi	Rolling Circle	17002	2566	662.588
EDTA	800Mb Genome	42% GC	TE_00002483#DNA/Helitron	AluY	Rolling Circle	16257	311	5227.33
EDTA	800Mb Genome	42% GC	TE_00002565#DNA/DTT	TRANSIB1	DNA	4880	3014	161.911
EDTA	800Mb Genome	42% GC	TE_00002581#DNA/DTM	Merlin1_HS	DNA	3870	1175	329.362
EDTA	800Mb Genome	42% GC	TE_00002597#DNA/Helitron	TRANSIB1	Rolling Circle	14816	3014	491.573
EDTA	800Mb Genome	42% GC	TE_00002638#DNA/Helitron	Merlin1_HS	Rolling Circle	17770	1175	1512.34
EDTA	800Mb Genome	58% GC	TE_00000131#DNA/Helitron	Ngaro1_DR	Rolling Circle	14690	6578	223.32
EDTA	800Mb Genome	58% GC	TE_00000269#DNA/DTH	MITE_AA	DNA	2964	521	568.906
EDTA	800Mb Genome	58% GC	TE_00000273#DNA/Helitron	Penelope-1_DR	Rolling Circle	18855	4446	424.089
EDTA	800Mb Genome	58% GC	TE_00000317#DNA/Helitron	G5_DM-Jockey	Rolling Circle	7557	4856	155.622
EDTA	800Mb Genome	58% GC	TE_00000331#DNA/Helitron	TC1-2_DM	Rolling Circle	9704	1644	590.268
EDTA	800Mb Genome	58% GC	TE_00000358#DNA/Helitron	MERVL	Rolling Circle	18954	5485	345.561
EDTA	800Mb Genome	58% GC	TE_00000435#DNA/Helitron	TC1-2_DM	Rolling Circle	8713	1644	529.988
EDTA	800Mb Genome	58% GC	TE_00000459#DNA/DTH	BEL12-I_DR	DNA	2875	7730	37.1928
EDTA	800Mb Genome	58% GC	TE_00000462#DNA/Helitron	COPIO_I	Rolling Circle	4766	8663	55.0156
EDTA	800Mb Genome	58% GC	TE_00000468#DNA/Helitron	BEL12-I_DR	Rolling Circle	13707	7730	177.322
EDTA	800Mb Genome	58% GC	TE_00000498#DNA/DTC	Penelope-9_HM	DNA	4101	2187	187.517
EDTA	800Mb Genome	58% GC	TE_00000584#DNA/DTC	DIRS-1_DR	DNA	4326	5654	76.5122
EDTA	800Mb Genome	58% GC	TE_00000654#DNA/DTC	SINE3-1	DNA	2514	590	426.102
EDTA	800Mb Genome	58% GC	TE_00000668#DNA/Helitron	BEL12-I_DR	Rolling Circle	19733	7730	255.278
EDTA	800Mb Genome	58% GC	TE_00000772#DNA/Helitron	MERVL	Rolling Circle	10827	5485	197.393
EDTA	800Mb Genome	58% GC	TE_00000826_INT#LTR/Copia	COPIO_I	LTR	7203	8663	83.1467
EDTA	800Mb Genome	58% GC	TE_00000896#DNA/Helitron	hAT-9_DR	Rolling Circle	18411	2386	771.626
EDTA	800Mb Genome	58% GC	TE_00000953#DNA/Helitron	L1-4_DR	Rolling Circle	16535	5548	298.035
EDTA	800Mb Genome	58% GC	TE_00000954#DNA/Helitron	Copia1_DM	Rolling Circle	7270	4530	160.486
EDTA	800Mb Genome	58% GC	TE_00000983#DNA/Helitron	L1-4_DR	Rolling Circle	14940	5548	269.286
EDTA	800Mb Genome	58% GC	TE_00001013#DNA/Helitron	Polinton-1_DR	Rolling Circle	13236	18485	71.604
EDTA	800Mb Genome	58% GC	TE_00001080#DNA/Helitron	SINE3-1	Rolling Circle	15879	590	2691.36
EDTA	800Mb Genome	58% GC	TE_00001081#DNA/DTM	Merlin1_HS	DNA	1166	1175	99.234
EDTA	800Mb Genome	58% GC	TE_00001104#DNA/Helitron	hAT-9_DR	Rolling Circle	7829	2386	328.122
EDTA	800Mb Genome	58% GC	TE_00001131#DNA/DTH	Crypton-10_CGi	DNA	3100	2566	120.811
EDTA	800Mb Genome	58% GC	TE_00001151#DNA/Helitron	L2-46_DR	Rolling Circle	4741	2517	188.359
EDTA	800Mb Genome	58% GC	TE_00001203#DNA/DTC	SINE3-1	DNA	4519	590	765.932
EDTA	800Mb Genome	58% GC	TE_00001251#DNA/DTM	Ngaro1_DR	DNA	4389	6578	66.7224
EDTA	800Mb Genome	58% GC	TE_00001302#DNA/Helitron	DIRS-1_DR	Rolling Circle	10139	5654	179.324
EDTA	800Mb Genome	58% GC	TE_00001446#DNA/Helitron	L1-4_DR	Rolling Circle	6268	5548	112.978
EDTA	800Mb Genome	58% GC	TE_00001626_INT#LTR/Copia	COPIO_I	LTR	8480	8663	97.8876
EDTA	800Mb Genome	58% GC	TE_00001635#DNA/DTC	TC1-2_DM	DNA	3284	1644	199.757
EDTA	800Mb Genome	58% GC	TE_00001767#DNA/Helitron	L1-4_DR	Rolling Circle	3793	5548	68.367
EDTA	800Mb Genome	58% GC	TE_00001802#DNA/Helitron	Turmoil2	Rolling Circle	12674	6999	181.083
EDTA	800Mb Genome	58% GC	TE_00001863#DNA/Helitron	L2-46_DR	Rolling Circle	5303	2517	210.687
EDTA	800Mb Genome	58% GC	TE_00001931#DNA/Helitron	L1-4_DR	Rolling Circle	8809	5548	158.778
EDTA	800Mb Genome	58% GC	TE_00001940#DNA/Helitron	Helitron-1N3_DR	Rolling Circle	19267	1843	1045.42
EDTA	800Mb Genome	58% GC	TE_00001984#DNA/Helitron	L1-4_DR	Rolling Circle	18618	5548	335.58
EDTA	800Mb Genome	58% GC	TE_00001990#DNA/Helitron	RTE1	Rolling Circle	19468	3291	591.553
EDTA	800Mb Genome	58% GC	TE_00002034#DNA/Helitron	GYPSY8_DM	Rolling Circle	10665	4955	215.237
EDTA	800Mb Genome	58% GC	TE_00002065#DNA/Helitron	AluY	Rolling Circle	14545	311	4676.85
EDTA	800Mb Genome	58% GC	TE_00002069#DNA/Helitron	DIRS-1_DR	Rolling Circle	11435	5654	202.246
EDTA	800Mb Genome	58% GC	TE_00002074#DNA/DTC	TC1-2_DM	DNA	3647	1644	221.837
EDTA	800Mb Genome	58% GC	TE_00002131#DNA/DTA	L2-46_DR	DNA	4435	2517	176.202
EDTA	800Mb Genome	58% GC	TE_00002139#DNA/Helitron	MERVL	Rolling Circle	19059	5485	347.475
EDTA	800Mb Genome	58% GC	TE_00002163#DNA/DTC	L1-4_DR	DNA	3743	5548	67.4658
EDTA	800Mb Genome	58% GC	TE_00002175#DNA/Helitron	RTE1	Rolling Circle	11667	3291	354.512
EDTA	800Mb Genome	58% GC	TE_00002183#DNA/Helitron	piggyBac-N1_DR	Rolling Circle	7605	1005	756.716
EDTA	800Mb Genome	58% GC	TE_00002195#DNA/DTC	piggyBac-N1_DR	DNA	4175	1005	415.423
EDTA	800Mb Genome	58% GC	TE_00002226#DNA/DTM	Helitron-1N3_DR	DNA	3748	1843	203.364
EDTA	800Mb Genome	58% GC	TE_00002243#DNA/DTH	GYPSY8_DM	DNA	2500	4955	50.4541
EDTA	800Mb Genome	58% GC	TE_00002243#DNA/DTH	GYPSY8_DM	DNA	2500	4955	50.4541
EDTA	800Mb Genome	58% GC	TE_00002279#DNA/DTC	L1-4_DR	DNA	4151	5548	74.8198
EDTA	800Mb Genome	58% GC	TE_00002357#DNA/DTC	TC1-2_DM	DNA	4238	1644	257.786
EDTA	800Mb Genome	58% GC	TE_00002374#DNA/Helitron	RTE1	Rolling Circle	10408	3291	316.256
EDTA	800Mb Genome	58% GC	TE_00002385#DNA/DTM	GYPSY8_DM	DNA	4529	4955	91.4026
EDTA	800Mb Genome	58% GC	TE_00002404#DNA/DTC	L2-46_DR	DNA	1569	2517	62.3361
EDTA	800Mb Genome	58% GC	TE_00002408#DNA/Helitron	G5_DM-Jockey	Rolling Circle	12784	4856	263.262
EDTA	800Mb Genome	58% GC	TE_00002442#DNA/Helitron	L2-46_DR	Rolling Circle	14229	2517	565.316
EDTA	800Mb Genome	58% GC	TE_00002639#DNA/DTA	SINE3-1	DNA	2886	590	489.153
EDTA	800Mb Genome	58% GC	TE_00002640#DNA/Helitron	BEL12-I_DR	Rolling Circle	7369	7730	95.3299
EDTA	800Mb Genome	58% GC	TE_00002655#DNA/Helitron	Penelope-9_HM	Rolling Circle	15949	2187	729.264
EDTA	800Mb Genome	58% GC	TE_00002738#DNA/Helitron	Mariner-2_ACar	Rolling Circle	15877	3342	475.075
EDTA	800Mb Genome	58% GC	TE_00002745#DNA/DTC	SINE2-2_ADi	DNA	3306	274	1206.57
EDTA	800Mb Genome	58% GC	TE_00002790#DNA/DTC	L2-46_DR	DNA	4467	2517	177.473
EDTA	800Mb Genome	58% GC	TE_00002802#DNA/DTC	MERVL	DNA	3714	5485	67.7119
EDTA	800Mb Genome	58% GC	TE_00002805#DNA/Helitron	Copia1_DM	Rolling Circle	6566	4530	144.945
EDTA	800Mb Genome	58% GC	TE_00002860#DNA/DTT	Mariner-2_ACar	DNA	3294	3342	98.5637
EDTA	800Mb Genome	58% GC	TE_00002869#DNA/DTC	BEL12-I_DR	DNA	3876	7730	50.1423
RepeatModeler2	250Mb Genome	21% GC	rnd-1_family-0#DNA/PIF-Harbinger	Turmoil2	DNA	6927	6999	98.9713
RepeatModeler2	250Mb Genome	21% GC	rnd-1_family-1#LINE/RTE-RTE	RTE1	LINE	3272	3291	99.4227
RepeatModeler2	250Mb Genome	21% GC	rnd-1_family-10#DNA/CMC-Transib	TRANSIB1	DNA	3005	3014	99.7014
RepeatModeler2	250Mb Genome	21% GC	rnd-1_family-11#Unknown	MITE_AA	Unclassified	463	521	88.8676
RepeatModeler2	250Mb Genome	21% GC	rnd-1_family-12#SINE/5S-Deu-L2	SINE3-1	SINE	582	590	98.6441
RepeatModeler2	250Mb Genome	21% GC	rnd-1_family-13#DNA/hAT-Charlie	hAT-9_DR	DNA	2368	2386	99.2456
RepeatModeler2	250Mb Genome	21% GC	rnd-1_family-14#SINE/Alu	AluY	SINE	305	311	98.0707
RepeatModeler2	250Mb Genome	21% GC	rnd-1_family-15#LINE/L1-Tx1	L1-4_DR	LINE	5533	5548	99.7296
RepeatModeler2	250Mb Genome	21% GC	rnd-1_family-16#LINE/Penelope	Penelope-1_DR	Penelope	3096	4446	69.6356
RepeatModeler2	250Mb Genome	21% GC	rnd-1_family-17#LTR/ERVL	HERVL	LTR	2291	6542	35.0199
RepeatModeler2	250Mb Genome	21% GC	rnd-1_family-18#LTR/ERVL	MERVL	LTR	4838	5485	88.2042
RepeatModeler2	250Mb Genome	21% GC	rnd-1_family-19#LTR/Ngaro	Ngaro1_DR	LTR	3243	6578	49.3007
RepeatModeler2	250Mb Genome	21% GC	rnd-1_family-2#DNA/Crypton-A	Crypton-10_CGi	DNA	2145	2566	83.5931
RepeatModeler2	250Mb Genome	21% GC	rnd-1_family-20#DNA/Crypton-A	Crypton-10_CGi	DNA	1829	2566	71.2783
RepeatModeler2	250Mb Genome	21% GC	rnd-1_family-21#DNA/Merlin	Merlin1_HS	DNA	1170	1175	99.5745
RepeatModeler2	250Mb Genome	21% GC	rnd-1_family-22#LTR/Pao	BELPADRE_I	LTR	6315	6326	99.8261
RepeatModeler2	250Mb Genome	21% GC	rnd-1_family-23#RC/Helitron	Helitron-1N3_DR	Rolling Circle	1822	1843	98.8606
RepeatModeler2	250Mb Genome	21% GC	rnd-1_family-24#DNA/TcMar-Tc1	TC1-2_DM	DNA	1637	1644	99.5742
RepeatModeler2	250Mb Genome	21% GC	rnd-1_family-25#LTR/Ngaro	SINE2-2_ADi	LTR	272	274	99.2701
RepeatModeler2	250Mb Genome	21% GC	rnd-1_family-26#LTR/Gypsy	GYPSY8_DM	LTR	3017	4955	60.888
RepeatModeler2	250Mb Genome	21% GC	rnd-1_family-27#LTR/Copia	Copia1_DM	LTR	2252	4530	49.713
RepeatModeler2	250Mb Genome	21% GC	rnd-1_family-28#LINE/Penelope	Penelope-1_DR	Penelope	1784	4446	40.126
RepeatModeler2	250Mb Genome	21% GC	rnd-1_family-3#LTR/Gypsy	GYPSY8_DM	LTR	4869	4955	98.2644
RepeatModeler2	250Mb Genome	21% GC	rnd-1_family-30#LTR/DIRS	DIRS-1_DR	LTR	2600	5654	45.9851
RepeatModeler2	250Mb Genome	21% GC	rnd-1_family-31#LTR/DIRS	DIRS-1_DR	LTR	4649	5654	82.225
RepeatModeler2	250Mb Genome	21% GC	rnd-1_family-32#LTR/Copia	COPIO_I	LTR	8650	8663	99.8499
RepeatModeler2	250Mb Genome	21% GC	rnd-1_family-33#LTR/Ngaro	Ngaro1_DR	LTR	1957	6578	29.7507
RepeatModeler2	250Mb Genome	21% GC	rnd-1_family-34#DNA/TcMar-Tigger	Mariner-2_ACar	DNA	1640	3342	49.0724
RepeatModeler2	250Mb Genome	21% GC	rnd-1_family-35#LTR/Copia	Copia1_DM	LTR	1108	4530	24.4592
RepeatModeler2	250Mb Genome	21% GC	rnd-1_family-36#LTR/Ngaro	Ngaro1_DR	LTR	2450	6578	37.2454
RepeatModeler2	250Mb Genome	21% GC	rnd-1_family-37#DNA/TcMar-Tigger	Mariner-2_ACar	DNA	2412	3342	72.1724
RepeatModeler2	250Mb Genome	21% GC	rnd-1_family-38#LTR/Pao	BEL12-I_DR	LTR	5043	7730	65.2393
RepeatModeler2	250Mb Genome	21% GC	rnd-1_family-39#LTR/Pao	BEL12-I_DR	LTR	5057	7730	65.4204
RepeatModeler2	250Mb Genome	21% GC	rnd-1_family-4#LINE/L2	L2-46_DR	LINE	2491	2517	98.967
RepeatModeler2	250Mb Genome	21% GC	rnd-1_family-40#LTR/Pao	BELPADRE_I	LTR	6288	6326	99.3993
RepeatModeler2	250Mb Genome	21% GC	rnd-1_family-5#LTR/Gypsy	GYPSY1_MG	LTR	5195	5233	99.2738
RepeatModeler2	250Mb Genome	21% GC	rnd-1_family-6#LINE/Penelope	Penelope-9_HM	Penelope	2160	2187	98.7654
RepeatModeler2	250Mb Genome	21% GC	rnd-1_family-7#LTR/Copia	Copia1_DM	LTR	2895	4530	63.9073
RepeatModeler2	250Mb Genome	21% GC	rnd-1_family-8#LTR/Copia	COPIO_I	LTR	8626	8663	99.5729
RepeatModeler2	250Mb Genome	21% GC	rnd-1_family-9#DNA/PiggyBac	piggyBac-N1_DR	DNA	1004	1005	99.9005
RepeatModeler2	250Mb Genome	21% GC	rnd-4_family-22#DNA/Maverick	Polinton-1_DR	DNA	20112	18485	108.802
RepeatModeler2	250Mb Genome	21% GC	rnd-5_family-3#Unknown	MITE_AA	Unclassified	223	521	42.8023
RepeatModeler2	250Mb Genome	42% GC	rnd-1_family-0#LTR/Gypsy	GYPSY8_DM	LTR	2722	4955	54.9344
RepeatModeler2	250Mb Genome	42% GC	rnd-1_family-1#LINE/Penelope	Penelope-1_DR	Penelope	3832	4446	86.1898
RepeatModeler2	250Mb Genome	42% GC	rnd-1_family-10#DNA/PiggyBac	piggyBac-N1_DR	DNA	711	1005	70.7463
RepeatModeler2	250Mb Genome	42% GC	rnd-1_family-11#RC/Helitron	Helitron-1N3_DR	Rolling Circle	1827	1843	99.1319
RepeatModeler2	250Mb Genome	42% GC	rnd-1_family-12#LINE/Penelope	Penelope-9_HM	Penelope	1404	2187	64.1975
RepeatModeler2	250Mb Genome	42% GC	rnd-1_family-13#LTR/Pao	BELPADRE_I	LTR	5373	6326	84.9352
RepeatModeler2	250Mb Genome	42% GC	rnd-1_family-14#LTR/Ngaro	Ngaro1_DR	LTR	6565	6578	99.8024
RepeatModeler2	250Mb Genome	42% GC	rnd-1_family-15#LINE/L2	L2-46_DR	LINE	2512	2517	99.8014
RepeatModeler2	250Mb Genome	42% GC	rnd-1_family-16#DNA/TcMar-Tigger	Mariner-2_ACar	DNA	1570	3342	46.9779
RepeatModeler2	250Mb Genome	42% GC	rnd-1_family-17#Unknown	MITE_AA	Unclassified	520	521	99.8081
RepeatModeler2	250Mb Genome	42% GC	rnd-1_family-18#DNA/Maverick	Polinton-1_DR	DNA	7642	18485	41.3416
RepeatModeler2	250Mb Genome	42% GC	rnd-1_family-19#DNA/hAT-Charlie	hAT-9_DR	DNA	2188	2386	91.7016
RepeatModeler2	250Mb Genome	42% GC	rnd-1_family-2#LTR/ERVL	HERVL	LTR	4455	6542	68.0984
RepeatModeler2	250Mb Genome	42% GC	rnd-1_family-20#LINE/I-Jockey	G5_DM-Jockey	LINE	3491	4856	71.8904
RepeatModeler2	250Mb Genome	42% GC	rnd-1_family-21#DNA/TcMar-Tigger	Mariner-2_ACar	DNA	1615	3342	48.3244
RepeatModeler2	250Mb Genome	42% GC	rnd-1_family-22#SINE/5S-Deu-L2	SINE3-1	SINE	587	590	99.4915
RepeatModeler2	250Mb Genome	42% GC	rnd-1_family-23#DNA/PIF-Harbinger	Turmoil2	DNA	3635	6999	51.936
RepeatModeler2	250Mb Genome	42% GC	rnd-1_family-24#LTR/Ngaro	SINE2-2_ADi	LTR	274	274	100
RepeatModeler2	250Mb Genome	42% GC	rnd-1_family-25#LTR/Gypsy	GYPSY1_MG	LTR	3210	5233	61.3415
RepeatModeler2	250Mb Genome	42% GC	rnd-1_family-26#DNA/PiggyBac	piggyBac-N1_DR	DNA	864	1005	85.9701
RepeatModeler2	250Mb Genome	42% GC	rnd-1_family-27#DNA/TcMar-Tigger	Mariner-2_ACar	DNA	1419	3342	42.4596
RepeatModeler2	250Mb Genome	42% GC	rnd-1_family-28#DNA/Maverick	Polinton-1_DR	DNA	8400	18485	45.4423
RepeatModeler2	250Mb Genome	42% GC	rnd-1_family-29#LINE/I-Jockey	G5_DM-Jockey	LINE	4139	4856	85.2348
RepeatModeler2	250Mb Genome	42% GC	rnd-1_family-3#DNA/Maverick	Polinton-1_DR	DNA	6589	18485	35.6451
RepeatModeler2	250Mb Genome	42% GC	rnd-1_family-30#SINE/Alu	AluY	SINE	310	311	99.6785
RepeatModeler2	250Mb Genome	42% GC	rnd-1_family-31#LTR/DIRS	DIRS-1_DR	LTR	4151	5654	73.417
RepeatModeler2	250Mb Genome	42% GC	rnd-1_family-32#LTR/DIRS	DIRS-1_DR	LTR	4974	5654	87.9731
RepeatModeler2	250Mb Genome	42% GC	rnd-1_family-33#LTR/Copia	COPIO_I	LTR	3352	8663	38.6933
RepeatModeler2	250Mb Genome	42% GC	rnd-1_family-34#DNA/Merlin	Merlin1_HS	DNA	781	1175	66.4681
RepeatModeler2	250Mb Genome	42% GC	rnd-1_family-35#LTR/Pao	BEL12-I_DR	LTR	3604	7730	46.6235
RepeatModeler2	250Mb Genome	42% GC	rnd-1_family-36#LTR/Pao	BEL12-I_DR	LTR	4245	7730	54.9159
RepeatModeler2	250Mb Genome	42% GC	rnd-1_family-37#LTR/Gypsy	GYPSY1_MG	LTR	2947	5233	56.3157
RepeatModeler2	250Mb Genome	42% GC	rnd-1_family-38#LINE/Penelope	Penelope-1_DR	Penelope	2252	4446	50.6523
RepeatModeler2	250Mb Genome	42% GC	rnd-1_family-39#DNA/Crypton-A	Crypton-10_CGi	DNA	1532	2566	59.7038
RepeatModeler2	250Mb Genome	42% GC	rnd-1_family-4#LTR/ERVL	MERVL	LTR	5483	5485	99.9635
RepeatModeler2	250Mb Genome	42% GC	rnd-1_family-40#DNA/PIF-Harbinger	Turmoil2	DNA	4944	6999	70.6387
RepeatModeler2	250Mb Genome	42% GC	rnd-1_family-41#SINE/Alu	AluY	SINE	262	311	84.2444
RepeatModeler2	250Mb Genome	42% GC	rnd-1_family-5#LINE/Penelope	Penelope-9_HM	Penelope	1831	2187	83.722
RepeatModeler2	250Mb Genome	42% GC	rnd-1_family-6#LINE/L1-Tx1	L1-4_DR	LINE	5532	5548	99.7116
RepeatModeler2	250Mb Genome	42% GC	rnd-1_family-7#LTR/Copia	COPIO_I	LTR	7611	8663	87.8564
RepeatModeler2	250Mb Genome	42% GC	rnd-1_family-8#DNA/CMC-Transib	TRANSIB1	DNA	2897	3014	96.1181
RepeatModeler2	250Mb Genome	42% GC	rnd-1_family-9#LTR/DIRS	DIRS-1_DR	LTR	2767	5654	48.9388
RepeatModeler2	250Mb Genome	42% GC	rnd-2_family-22#LTR/Copia	Copia1_DM	LTR	2407	4530	53.1347
RepeatModeler2	250Mb Genome	42% GC	rnd-2_family-8#LTR/Gypsy	GYPSY8_DM	LTR	1898	4955	38.3047
RepeatModeler2	250Mb Genome	42% GC	rnd-3_family-3#LTR/Copia	Copia1_DM	LTR	1508	4530	33.2892
RepeatModeler2	250Mb Genome	42% GC	rnd-4_family-184#DNA/Crypton-A	Crypton-10_CGi	DNA	988	2566	38.5035
RepeatModeler2	250Mb Genome	42% GC	rnd-4_family-92#DNA/Merlin	Merlin1_HS	DNA	376	1175	32
RepeatModeler2	250Mb Genome	58% GC	rnd-1_family-0#LTR/Gypsy	GYPSY1_MG	LTR	5226	5233	99.8662
RepeatModeler2	250Mb Genome	58% GC	rnd-1_family-1#LTR/ERVL	HERVL	LTR	5323	6542	81.3666
RepeatModeler2	250Mb Genome	58% GC	rnd-1_family-10#SINE/5S-Deu-L2	SINE3-1	SINE	596	590	101.017
RepeatModeler2	250Mb Genome	58% GC	rnd-1_family-11#DNA/PiggyBac	piggyBac-N1_DR	DNA	1005	1005	100
RepeatModeler2	250Mb Genome	58% GC	rnd-1_family-12#LINE/L1-Tx1	L1-4_DR	LINE	5532	5548	99.7116
RepeatModeler2	250Mb Genome	58% GC	rnd-1_family-13#DNA/TcMar-Tigger	Mariner-2_ACar	DNA	1336	3342	39.9761
RepeatModeler2	250Mb Genome	58% GC	rnd-1_family-14#LTR/Copia	COPIO_I	LTR	5285	8663	61.0066
RepeatModeler2	250Mb Genome	58% GC	rnd-1_family-15#DNA/Maverick	Polinton-1_DR	DNA	8318	18485	44.9986
RepeatModeler2	250Mb Genome	58% GC	rnd-1_family-16#LTR/DIRS	DIRS-1_DR	LTR	5654	5654	100
RepeatModeler2	250Mb Genome	58% GC	rnd-1_family-17#LINE/L2	L2-46_DR	LINE	2476	2517	98.3711
RepeatModeler2	250Mb Genome	58% GC	rnd-1_family-18#RC/Helitron	Helitron-1N3_DR	Rolling Circle	1834	1843	99.5117
RepeatModeler2	250Mb Genome	58% GC	rnd-1_family-19#LTR/Pao	BELPADRE_I	LTR	4635	6326	73.269
RepeatModeler2	250Mb Genome	58% GC	rnd-1_family-2#DNA/TcMar-Tigger	Mariner-2_ACar	DNA	1571	3342	47.0078
RepeatModeler2	250Mb Genome	58% GC	rnd-1_family-20#DNA/Merlin	Merlin1_HS	DNA	671	1175	57.1064
RepeatModeler2	250Mb Genome	58% GC	rnd-1_family-21#DNA/CMC-Transib	TRANSIB1	DNA	1828	3014	60.6503
RepeatModeler2	250Mb Genome	58% GC	rnd-1_family-22#Unknown	MITE_AA	Unclassified	510	521	97.8887
RepeatModeler2	250Mb Genome	58% GC	rnd-1_family-23#DNA/Crypton-A	Crypton-10_CGi	DNA	1834	2566	71.4731
RepeatModeler2	250Mb Genome	58% GC	rnd-1_family-24#LINE/Penelope	Penelope-9_HM	Penelope	2178	2187	99.5885
RepeatModeler2	250Mb Genome	58% GC	rnd-1_family-25#LTR/Pao	BEL12-I_DR	LTR	2134	7730	27.6067
RepeatModeler2	250Mb Genome	58% GC	rnd-1_family-26#LTR/Gypsy	GYPSY8_DM	LTR	1448	4955	29.223
RepeatModeler2	250Mb Genome	58% GC	rnd-1_family-27#LTR/Pao	BEL12-I_DR	LTR	4630	7730	59.8965
RepeatModeler2	250Mb Genome	58% GC	rnd-1_family-28#DNA/Maverick	Polinton-1_DR	DNA	9632	18485	52.1071
RepeatModeler2	250Mb Genome	58% GC	rnd-1_family-29#DNA/TcMar-Tc1	TC1-2_DM	DNA	1263	1644	76.8248
RepeatModeler2	250Mb Genome	58% GC	rnd-1_family-3#LINE/RTE-RTE	RTE1	LINE	3272	3291	99.4227
RepeatModeler2	250Mb Genome	58% GC	rnd-1_family-30#LTR/Pao	BELPADRE_I	LTR	3085	6326	48.767
RepeatModeler2	250Mb Genome	58% GC	rnd-1_family-31#DNA/Crypton-A	Crypton-10_CGi	DNA	1205	2566	46.9602
RepeatModeler2	250Mb Genome	58% GC	rnd-1_family-32#DNA/Merlin	Merlin1_HS	DNA	973	1175	82.8085
RepeatModeler2	250Mb Genome	58% GC	rnd-1_family-33#DNA/CMC-Transib	TRANSIB1	DNA	2229	3014	73.9549
RepeatModeler2	250Mb Genome	58% GC	rnd-1_family-34#LTR/Copia	Copia1_DM	LTR	4303	4530	94.989
RepeatModeler2	250Mb Genome	58% GC	rnd-1_family-35#DNA/hAT-Charlie	hAT-9_DR	DNA	2379	2386	99.7066
RepeatModeler2	250Mb Genome	58% GC	rnd-1_family-36#LTR/Pao	BEL12-I_DR	LTR	3131	7730	40.5045
RepeatModeler2	250Mb Genome	58% GC	rnd-1_family-37#LTR/ERVL	HERVL	LTR	3638	6542	55.6099
RepeatModeler2	250Mb Genome	58% GC	rnd-1_family-38#LTR/ERVL	MERVL	LTR	4055	5485	73.9289
RepeatModeler2	250Mb Genome	58% GC	rnd-1_family-39#LINE/I-Jockey	G5_DM-Jockey	LINE	4822	4856	99.2998
RepeatModeler2	250Mb Genome	58% GC	rnd-1_family-4#DNA/Maverick	Polinton-1_DR	DNA	7442	18485	40.2597
RepeatModeler2	250Mb Genome	58% GC	rnd-1_family-40#DNA/TcMar-Tc1	TC1-2_DM	DNA	728	1644	44.2822
RepeatModeler2	250Mb Genome	58% GC	rnd-1_family-5#LTR/Ngaro	Ngaro1_DR	LTR	6566	6578	99.8176
RepeatModeler2	250Mb Genome	58% GC	rnd-1_family-6#SINE/Alu	AluY	SINE	310	311	99.6785
RepeatModeler2	250Mb Genome	58% GC	rnd-1_family-7#LTR/Ngaro	SINE2-2_ADi	LTR	272	274	99.2701
RepeatModeler2	250Mb Genome	58% GC	rnd-1_family-8#LTR/Copia	COPIO_I	LTR	7679	8663	88.6413
RepeatModeler2	250Mb Genome	58% GC	rnd-1_family-9#LTR/Gypsy	GYPSY8_DM	LTR	4171	4955	84.1776
RepeatModeler2	250Mb Genome	58% GC	rnd-4_family-601#DNA/PIF-Harbinger	Turmoil2	DNA	6982	6999	99.7571
RepeatModeler2	400Mb Genome	21% GC	rnd-1_family-0#DNA/hAT-Charlie	hAT-9_DR	DNA	2385	2386	99.9581
RepeatModeler2	400Mb Genome	21% GC	rnd-1_family-1#LTR/ERVL	HERVL	LTR	4386	6542	67.0437
RepeatModeler2	400Mb Genome	21% GC	rnd-1_family-10#LINE/Penelope	Penelope-1_DR	Penelope	2925	4446	65.7895
RepeatModeler2	400Mb Genome	21% GC	rnd-1_family-11#DNA/Maverick	Polinton-1_DR	DNA	6403	18485	34.6389
RepeatModeler2	400Mb Genome	21% GC	rnd-1_family-12#DNA/Maverick	Polinton-1_DR	DNA	4961	18485	26.838
RepeatModeler2	400Mb Genome	21% GC	rnd-1_family-13#DNA/CMC-Transib	TRANSIB1	DNA	2132	3014	70.7366
RepeatModeler2	400Mb Genome	21% GC	rnd-1_family-14#DNA/TcMar-Tigger	Mariner-2_ACar	DNA	2087	3342	62.4476
RepeatModeler2	400Mb Genome	21% GC	rnd-1_family-15#LTR/Ngaro	Ngaro1_DR	LTR	3111	6578	47.294
RepeatModeler2	400Mb Genome	21% GC	rnd-1_family-16#DNA/PiggyBac	piggyBac-N1_DR	DNA	997	1005	99.204
RepeatModeler2	400Mb Genome	21% GC	rnd-1_family-17#LTR/Copia	Copia1_DM	LTR	4509	4530	99.5364
RepeatModeler2	400Mb Genome	21% GC	rnd-1_family-18#LINE/L1-Tx1	L1-4_DR	LINE	4810	5548	86.6979
RepeatModeler2	400Mb Genome	21% GC	rnd-1_family-19#Unknown	Mariner-2_ACar	Unclassified	1254	3342	37.5224
RepeatModeler2	400Mb Genome	21% GC	rnd-1_family-2#LINE/Penelope	Penelope-1_DR	Penelope	1503	4446	33.8057
RepeatModeler2	400Mb Genome	21% GC	rnd-1_family-20#DNA/CMC-Transib	TRANSIB1	DNA	1544	3014	51.2276
RepeatModeler2	400Mb Genome	21% GC	rnd-1_family-21#SINE/5S-Deu-L2	SINE3-1	SINE	583	590	98.8136
RepeatModeler2	400Mb Genome	21% GC	rnd-1_family-22#LTR/ERVL	HERVL	LTR	2490	6542	38.0618
RepeatModeler2	400Mb Genome	21% GC	rnd-1_family-23#LTR/Pao	BELPADRE_I	LTR	3498	6326	55.2956
RepeatModeler2	400Mb Genome	21% GC	rnd-1_family-24#LTR/Gypsy	GYPSY1_MG	LTR	4301	5233	82.1899
RepeatModeler2	400Mb Genome	21% GC	rnd-1_family-25#LTR/Pao	BEL12-I_DR	LTR	5078	7730	65.6921
RepeatModeler2	400Mb Genome	21% GC	rnd-1_family-26#LINE/I-Jockey	G5_DM-Jockey	LINE	2381	4856	49.0321
RepeatModeler2	400Mb Genome	21% GC	rnd-1_family-27#LTR/Ngaro	SINE2-2_ADi	LTR	274	274	100
RepeatModeler2	400Mb Genome	21% GC	rnd-1_family-28#LTR/Gypsy	GYPSY8_DM	LTR	3767	4955	76.0242
RepeatModeler2	400Mb Genome	21% GC	rnd-1_family-29#LINE/L2	L2-46_DR	LINE	909	2517	36.1144
RepeatModeler2	400Mb Genome	21% GC	rnd-1_family-3#RC/Helitron	Helitron-1N3_DR	Rolling Circle	1547	1843	83.9392
RepeatModeler2	400Mb Genome	21% GC	rnd-1_family-30#LTR/Pao	BEL12-I_DR	LTR	1954	7730	25.2781
RepeatModeler2	400Mb Genome	21% GC	rnd-1_family-31#LINE/I-Jockey	G5_DM-Jockey	LINE	2259	4856	46.5198
RepeatModeler2	400Mb Genome	21% GC	rnd-1_family-32#Unknown	MITE_AA	Unclassified	516	521	99.0403
RepeatModeler2	400Mb Genome	21% GC	rnd-1_family-33#LINE/L2	L2-46_DR	LINE	868	2517	34.4855
RepeatModeler2	400Mb Genome	21% GC	rnd-1_family-34#LTR/Ngaro	Ngaro1_DR	LTR	2874	6578	43.6911
RepeatModeler2	400Mb Genome	21% GC	rnd-1_family-35#LTR/Pao	BEL12-I_DR	LTR	3669	7730	47.4644
RepeatModeler2	400Mb Genome	21% GC	rnd-1_family-36#SINE/Alu	AluY	SINE	287	311	92.283
RepeatModeler2	400Mb Genome	21% GC	rnd-1_family-37#DNA/Crypton-A	Crypton-10_CGi	DNA	2564	2566	99.9221
RepeatModeler2	400Mb Genome	21% GC	rnd-1_family-38#LINE/L2	L2-46_DR	LINE	818	2517	32.499
RepeatModeler2	400Mb Genome	21% GC	rnd-1_family-39#LINE/RTE-RTE	RTE1	LINE	2400	3291	72.9262
RepeatModeler2	400Mb Genome	21% GC	rnd-1_family-4#LTR/Pao	BELPADRE_I	LTR	4296	6326	67.9102
RepeatModeler2	400Mb Genome	21% GC	rnd-1_family-40#RC/Helitron	Helitron-1N3_DR	Rolling Circle	1331	1843	72.2192
RepeatModeler2	400Mb Genome	21% GC	rnd-1_family-41#LINE/I-Jockey	G5_DM-Jockey	LINE	1458	4856	30.0247
RepeatModeler2	400Mb Genome	21% GC	rnd-1_family-42#LINE/L2	L2-46_DR	LINE	795	2517	31.5852
RepeatModeler2	400Mb Genome	21% GC	rnd-1_family-43#LTR/ERVL	MERVL	LTR	2912	5485	53.0902
RepeatModeler2	400Mb Genome	21% GC	rnd-1_family-44#DNA/TcMar-Tc1	TC1-2_DM	DNA	1612	1644	98.0535
RepeatModeler2	400Mb Genome	21% GC	rnd-1_family-5#LTR/Ngaro	Ngaro1_DR	LTR	3276	6578	49.8024
RepeatModeler2	400Mb Genome	21% GC	rnd-1_family-6#DNA/Maverick	Polinton-1_DR	DNA	7677	18485	41.531
RepeatModeler2	400Mb Genome	21% GC	rnd-1_family-7#DNA/Merlin	Merlin1_HS	DNA	1167	1175	99.3191
RepeatModeler2	400Mb Genome	21% GC	rnd-1_family-8#LTR/DIRS	DIRS-1_DR	LTR	5596	5654	98.9742
RepeatModeler2	400Mb Genome	21% GC	rnd-1_family-9#LTR/ERVL	MERVL	LTR	5252	5485	95.7521
RepeatModeler2	400Mb Genome	21% GC	rnd-4_family-12#LTR/Copia	COPIO_I	LTR	8983	8663	103.694
RepeatModeler2	400Mb Genome	21% GC	rnd-4_family-18#LINE/RTE-RTE	RTE1	LINE	1867	3291	56.7305
RepeatModeler2	400Mb Genome	21% GC	rnd-4_family-59#LINE/L1-Tx1	L1-4_DR	LINE	1982	5548	35.7246
RepeatModeler2	400Mb Genome	21% GC	rnd-5_family-88#LTR/Gypsy	GYPSY1_MG	LTR	1934	5233	36.9578
RepeatModeler2	400Mb Genome	42% GC	rnd-1_family-0#LINE/Penelope	Penelope-1_DR	Penelope	982	4446	22.0873
RepeatModeler2	400Mb Genome	42% GC	rnd-1_family-1#LTR/Ngaro	Ngaro1_DR	LTR	4670	6578	70.9942
RepeatModeler2	400Mb Genome	42% GC	rnd-1_family-10#LTR/Copia	Copia1_DM	LTR	2302	4530	50.8168
RepeatModeler2	400Mb Genome	42% GC	rnd-1_family-11#DNA/PIF-Harbinger	Turmoil2	DNA	3871	6999	55.3079
RepeatModeler2	400Mb Genome	42% GC	rnd-1_family-12#DNA/Merlin	Merlin1_HS	DNA	1155	1175	98.2979
RepeatModeler2	400Mb Genome	42% GC	rnd-1_family-13#LTR/Gypsy	GYPSY1_MG	LTR	4753	5233	90.8274
RepeatModeler2	400Mb Genome	42% GC	rnd-1_family-14#LTR/Gypsy	GYPSY8_DM	LTR	4938	4955	99.6569
RepeatModeler2	400Mb Genome	42% GC	rnd-1_family-15#LTR/Pao	BELPADRE_I	LTR	3543	6326	56.007
RepeatModeler2	400Mb Genome	42% GC	rnd-1_family-16#LTR/DIRS	DIRS-1_DR	LTR	2136	5654	37.7786
RepeatModeler2	400Mb Genome	42% GC	rnd-1_family-17#LTR/Pao	BELPADRE_I	LTR	1898	6326	30.0032
RepeatModeler2	400Mb Genome	42% GC	rnd-1_family-18#LINE/RTE-RTE	RTE1	LINE	3272	3291	99.4227
RepeatModeler2	400Mb Genome	42% GC	rnd-1_family-19#LTR/Copia	Copia1_DM	LTR	4022	4530	88.7859
RepeatModeler2	400Mb Genome	42% GC	rnd-1_family-2#DNA/Crypton-A	Crypton-10_CGi	DNA	2063	2566	80.3975
RepeatModeler2	400Mb Genome	42% GC	rnd-1_family-20#LTR/DIRS	DIRS-1_DR	LTR	1488	5654	26.3177
RepeatModeler2	400Mb Genome	42% GC	rnd-1_family-21#LINE/L1-Tx1	L1-4_DR	LINE	3438	5548	61.9683
RepeatModeler2	400Mb Genome	42% GC	rnd-1_family-22#LTR/Pao	BELPADRE_I	LTR	2466	6326	38.982
RepeatModeler2	400Mb Genome	42% GC	rnd-1_family-23#LTR/DIRS	DIRS-1_DR	LTR	1792	5654	31.6944
RepeatModeler2	400Mb Genome	42% GC	rnd-1_family-24#DNA/Maverick	Polinton-1_DR	DNA	4350	18485	23.5326
RepeatModeler2	400Mb Genome	42% GC	rnd-1_family-25#LTR/Ngaro	Ngaro1_DR	LTR	4284	6578	65.1262
RepeatModeler2	400Mb Genome	42% GC	rnd-1_family-26#DNA/hAT-Charlie	hAT-9_DR	DNA	2375	2386	99.539
RepeatModeler2	400Mb Genome	42% GC	rnd-1_family-27#SINE/5S-Deu-L2	SINE3-1	SINE	515	590	87.2881
RepeatModeler2	400Mb Genome	42% GC	rnd-1_family-28#DNA/PIF-Harbinger	Turmoil2	DNA	5672	6999	81.0401
RepeatModeler2	400Mb Genome	42% GC	rnd-1_family-3#LINE/Penelope	Penelope-9_HM	Penelope	2181	2187	99.7257
RepeatModeler2	400Mb Genome	42% GC	rnd-1_family-30#DNA/PiggyBac	piggyBac-N1_DR	DNA	995	1005	99.005
RepeatModeler2	400Mb Genome	42% GC	rnd-1_family-31#LTR/ERVL	MERVL	LTR	3873	5485	70.6108
RepeatModeler2	400Mb Genome	42% GC	rnd-1_family-32#SINE/Alu	AluY	SINE	252	311	81.0289
RepeatModeler2	400Mb Genome	42% GC	rnd-1_family-33#DNA/CMC-Transib	TRANSIB1	DNA	2471	3014	81.9841
RepeatModeler2	400Mb Genome	42% GC	rnd-1_family-34#LTR/DIRS	DIRS-1_DR	LTR	2086	5654	36.8942
RepeatModeler2	400Mb Genome	42% GC	rnd-1_family-35#DNA/Crypton-A	Crypton-10_CGi	DNA	1148	2566	44.7389
RepeatModeler2	400Mb Genome	42% GC	rnd-1_family-36#DNA/Maverick	Polinton-1_DR	DNA	6213	18485	33.611
RepeatModeler2	400Mb Genome	42% GC	rnd-1_family-37#LINE/L1-Tx1	L1-4_DR	LINE	3154	5548	56.8493
RepeatModeler2	400Mb Genome	42% GC	rnd-1_family-38#DNA/CMC-Transib	TRANSIB1	DNA	1284	3014	42.6012
RepeatModeler2	400Mb Genome	42% GC	rnd-1_family-39#LTR/Gypsy	GYPSY1_MG	LTR	2154	5233	41.1619
RepeatModeler2	400Mb Genome	42% GC	rnd-1_family-4#DNA/TcMar-Fot1	MITE_AA	DNA	509	521	97.6967
RepeatModeler2	400Mb Genome	42% GC	rnd-1_family-5#LTR/Pao	BEL12-I_DR	LTR	6458	7730	83.5446
RepeatModeler2	400Mb Genome	42% GC	rnd-1_family-6#DNA/TcMar-Tc1	TC1-2_DM	DNA	1600	1644	97.3236
RepeatModeler2	400Mb Genome	42% GC	rnd-1_family-7#LINE/I-Jockey	G5_DM-Jockey	LINE	4841	4856	99.6911
RepeatModeler2	400Mb Genome	42% GC	rnd-1_family-8#LINE/L2	L2-46_DR	LINE	2490	2517	98.9273
RepeatModeler2	400Mb Genome	42% GC	rnd-1_family-9#RC/Helitron	Helitron-1N3_DR	Rolling Circle	1363	1843	73.9555
RepeatModeler2	400Mb Genome	42% GC	rnd-2_family-16#DNA/TcMar-Tigger	Mariner-2_ACar	DNA	3320	3342	99.3417
RepeatModeler2	400Mb Genome	42% GC	rnd-3_family-15#LINE/Penelope	Penelope-1_DR	Penelope	2928	4446	65.857
RepeatModeler2	400Mb Genome	42% GC	rnd-4_family-665#LTR/ERVL	MERVL	LTR	1600	5485	29.1705
RepeatModeler2	400Mb Genome	42% GC	rnd-4_family-74#DNA/Maverick	Polinton-1_DR	DNA	5868	18485	31.7447
RepeatModeler2	400Mb Genome	42% GC	rnd-4_family-796#LTR/Ngaro	SINE2-2_ADi	LTR	261	274	95.2555
RepeatModeler2	400Mb Genome	42% GC	rnd-5_family-2043#LTR/Copia	COPIO_I	LTR	8634	8663	99.6652
RepeatModeler2	400Mb Genome	58% GC	rnd-1_family-0#DNA/Maverick	Polinton-1_DR	DNA	13949	18485	75.4612
RepeatModeler2	400Mb Genome	58% GC	rnd-1_family-1#LINE/Penelope	Penelope-1_DR	Penelope	1865	4446	41.9478
RepeatModeler2	400Mb Genome	58% GC	rnd-1_family-10#LTR/ERVL	HERVL	LTR	3686	6542	56.3436
RepeatModeler2	400Mb Genome	58% GC	rnd-1_family-11#DNA/hAT-Charlie	hAT-9_DR	DNA	2378	2386	99.6647
RepeatModeler2	400Mb Genome	58% GC	rnd-1_family-12#Unknown	MITE_AA	Unclassified	481	521	92.3225
RepeatModeler2	400Mb Genome	58% GC	rnd-1_family-13#LINE/Penelope	Penelope-9_HM	Penelope	1887	2187	86.2826
RepeatModeler2	400Mb Genome	58% GC	rnd-1_family-14#DNA/TcMar-Tigger	Mariner-2_ACar	DNA	2533	3342	75.7929
RepeatModeler2	400Mb Genome	58% GC	rnd-1_family-15#DNA/Merlin	Merlin1_HS	DNA	1172	1175	99.7447
RepeatModeler2	400Mb Genome	58% GC	rnd-1_family-16#LTR/Ngaro	Ngaro1_DR	LTR	1530	6578	23.2593
RepeatModeler2	400Mb Genome	58% GC	rnd-1_family-17#LTR/ERVL	HERVL	LTR	4640	6542	70.9263
RepeatModeler2	400Mb Genome	58% GC	rnd-1_family-18#LTR/DIRS	DIRS-1_DR	LTR	2250	5654	39.7948
RepeatModeler2	400Mb Genome	58% GC	rnd-1_family-19#LTR/DIRS	DIRS-1_DR	LTR	1946	5654	34.4181
RepeatModeler2	400Mb Genome	58% GC	rnd-1_family-2#LTR/Pao	BELPADRE_I	LTR	6326	6326	100
RepeatModeler2	400Mb Genome	58% GC	rnd-1_family-20#LTR/Ngaro	Ngaro1_DR	LTR	2492	6578	37.8839
RepeatModeler2	400Mb Genome	58% GC	rnd-1_family-21#LTR/ERVL	MERVL	LTR	3398	5485	61.9508
RepeatModeler2	400Mb Genome	58% GC	rnd-1_family-22#LTR/Gypsy	GYPSY8_DM	LTR	1030	4955	20.7871
RepeatModeler2	400Mb Genome	58% GC	rnd-1_family-23#LINE/L1-Tx1	L1-4_DR	LINE	4236	5548	76.3518
RepeatModeler2	400Mb Genome	58% GC	rnd-1_family-24#DNA/Crypton-A	Crypton-10_CGi	DNA	2516	2566	98.0514
RepeatModeler2	400Mb Genome	58% GC	rnd-1_family-25#LTR/Ngaro	Ngaro1_DR	LTR	2152	6578	32.7151
RepeatModeler2	400Mb Genome	58% GC	rnd-1_family-26#RC/Helitron	Helitron-1N3_DR	Rolling Circle	1825	1843	99.0233
RepeatModeler2	400Mb Genome	58% GC	rnd-1_family-27#LTR/Copia	COPIO_I	LTR	8634	8663	99.6652
RepeatModeler2	400Mb Genome	58% GC	rnd-1_family-28#LTR/DIRS	DIRS-1_DR	LTR	1251	5654	22.1259
RepeatModeler2	400Mb Genome	58% GC	rnd-1_family-29#LTR/Pao	BEL12-I_DR	LTR	1714	7730	22.1734
RepeatModeler2	400Mb Genome	58% GC	rnd-1_family-3#DNA/TcMar-Tc1	TC1-2_DM	DNA	1643	1644	99.9392
RepeatModeler2	400Mb Genome	58% GC	rnd-1_family-30#DNA/TcMar-Tigger	Mariner-2_ACar	DNA	1928	3342	57.69
RepeatModeler2	400Mb Genome	58% GC	rnd-1_family-31#LTR/Ngaro	SINE2-2_ADi	LTR	272	274	99.2701
RepeatModeler2	400Mb Genome	58% GC	rnd-1_family-32#LTR/Gypsy	GYPSY8_DM	LTR	2821	4955	56.9324
RepeatModeler2	400Mb Genome	58% GC	rnd-1_family-33#LINE/RTE-RTE	RTE1	LINE	3039	3291	92.3428
RepeatModeler2	400Mb Genome	58% GC	rnd-1_family-34#LTR/Copia	Copia1_DM	LTR	2533	4530	55.9161
RepeatModeler2	400Mb Genome	58% GC	rnd-1_family-35#LTR/Ngaro	Ngaro1_DR	LTR	1377	6578	20.9334
RepeatModeler2	400Mb Genome	58% GC	rnd-1_family-36#LTR/Pao	BEL12-I_DR	LTR	2765	7730	35.7697
RepeatModeler2	400Mb Genome	58% GC	rnd-1_family-37#LINE/L2	L2-46_DR	LINE	1459	2517	57.9658
RepeatModeler2	400Mb Genome	58% GC	rnd-1_family-38#SINE/Alu	AluY	SINE	305	311	98.0707
RepeatModeler2	400Mb Genome	58% GC	rnd-1_family-39#LTR/DIRS	DIRS-1_DR	LTR	1434	5654	25.3626
RepeatModeler2	400Mb Genome	58% GC	rnd-1_family-4#DNA/Maverick	Polinton-1_DR	DNA	12200	18485	65.9995
RepeatModeler2	400Mb Genome	58% GC	rnd-1_family-40#LINE/Penelope	Penelope-1_DR	Penelope	2082	4446	46.8286
RepeatModeler2	400Mb Genome	58% GC	rnd-1_family-41#LTR/Gypsy	GYPSY8_DM	LTR	1603	4955	32.3512
RepeatModeler2	400Mb Genome	58% GC	rnd-1_family-43#LTR/ERVL	HERVL	LTR	1813	6542	27.7132
RepeatModeler2	400Mb Genome	58% GC	rnd-1_family-44#LTR/Pao	BEL12-I_DR	LTR	2113	7730	27.3351
RepeatModeler2	400Mb Genome	58% GC	rnd-1_family-45#LINE/L1-Tx1	L1-4_DR	LINE	3022	5548	54.4701
RepeatModeler2	400Mb Genome	58% GC	rnd-1_family-46#LTR/ERVL	MERVL	LTR	4157	5485	75.7885
RepeatModeler2	400Mb Genome	58% GC	rnd-1_family-47#DNA/PIF-Harbinger	Turmoil2	DNA	3142	6999	44.8921
RepeatModeler2	400Mb Genome	58% GC	rnd-1_family-48#LINE/I-Jockey	G5_DM-Jockey	LINE	3443	4856	70.902
RepeatModeler2	400Mb Genome	58% GC	rnd-1_family-5#SINE/5S-Deu-L2	SINE3-1	SINE	583	590	98.8136
RepeatModeler2	400Mb Genome	58% GC	rnd-1_family-6#LINE/L2	L2-46_DR	LINE	1713	2517	68.0572
RepeatModeler2	400Mb Genome	58% GC	rnd-1_family-7#DNA/CMC-Transib	TRANSIB1	DNA	3005	3014	99.7014
RepeatModeler2	400Mb Genome	58% GC	rnd-1_family-8#DNA/PIF-Harbinger	Turmoil2	DNA	4193	6999	59.9086
RepeatModeler2	400Mb Genome	58% GC	rnd-1_family-9#LINE/I-Jockey	G5_DM-Jockey	LINE	4820	4856	99.2586
RepeatModeler2	400Mb Genome	58% GC	rnd-4_family-25#LINE/Penelope	Penelope-1_DR	Penelope	894	4446	20.108
RepeatModeler2	400Mb Genome	58% GC	rnd-4_family-58#LTR/Copia	Copia1_DM	LTR	1792	4530	39.5585
RepeatModeler2	800Mb Genome	21% GC	rnd-1_family-0#DNA/Maverick	Polinton-1_DR	DNA	4938	18485	26.7136
RepeatModeler2	800Mb Genome	21% GC	rnd-1_family-1#LTR/ERVL	HERVL	LTR	2997	6542	45.8117
RepeatModeler2	800Mb Genome	21% GC	rnd-1_family-11#LINE/RTE-RTE	RTE1	LINE	3279	3291	99.6354
RepeatModeler2	800Mb Genome	21% GC	rnd-1_family-12#DNA/PiggyBac	piggyBac-N1_DR	DNA	763	1005	75.9204
RepeatModeler2	800Mb Genome	21% GC	rnd-1_family-13#DNA/hAT-Charlie	hAT-9_DR	DNA	1310	2386	54.9036
RepeatModeler2	800Mb Genome	21% GC	rnd-1_family-14#LTR/Ngaro	Ngaro1_DR	LTR	3906	6578	59.3798
RepeatModeler2	800Mb Genome	21% GC	rnd-1_family-15#DNA/CMC-Transib	TRANSIB1	DNA	1983	3014	65.793
RepeatModeler2	800Mb Genome	21% GC	rnd-1_family-16#DNA/Maverick	Polinton-1_DR	DNA	5399	18485	29.2075
RepeatModeler2	800Mb Genome	21% GC	rnd-1_family-17#DNA/Maverick	Polinton-1_DR	DNA	3870	18485	20.9359
RepeatModeler2	800Mb Genome	21% GC	rnd-1_family-18#DNA/Crypton-A	Crypton-10_CGi	DNA	1522	2566	59.3141
RepeatModeler2	800Mb Genome	21% GC	rnd-1_family-19#SINE/5S-Deu-L2	SINE3-1	SINE	591	590	100.169
RepeatModeler2	800Mb Genome	21% GC	rnd-1_family-2#LINE/Penelope	Penelope-1_DR	Penelope	1813	4446	40.7782
RepeatModeler2	800Mb Genome	21% GC	rnd-1_family-20#LTR/Gypsy	GYPSY8_DM	LTR	4929	4955	99.4753
RepeatModeler2	800Mb Genome	21% GC	rnd-1_family-21#DNA/hAT-Charlie	hAT-9_DR	DNA	1291	2386	54.1073
RepeatModeler2	800Mb Genome	21% GC	rnd-1_family-22#SINE/Alu	AluY	SINE	307	311	98.7138
RepeatModeler2	800Mb Genome	21% GC	rnd-1_family-23#Unknown	MITE_AA	Unclassified	366	521	70.2495
RepeatModeler2	800Mb Genome	21% GC	rnd-1_family-24#DNA/CMC-Transib	TRANSIB1	DNA	2401	3014	79.6616
RepeatModeler2	800Mb Genome	21% GC	rnd-1_family-25#LTR/Pao	BELPADRE_I	LTR	2692	6326	42.5545
RepeatModeler2	800Mb Genome	21% GC	rnd-1_family-26#DNA/PIF-Harbinger	Turmoil2	DNA	3533	6999	50.4786
RepeatModeler2	800Mb Genome	21% GC	rnd-1_family-27#LTR/Pao	BELPADRE_I	LTR	2545	6326	40.2308
RepeatModeler2	800Mb Genome	21% GC	rnd-1_family-28#DNA/TcMar-Tigger	Mariner-2_ACar	DNA	2808	3342	84.0215
RepeatModeler2	800Mb Genome	21% GC	rnd-1_family-29#LTR/ERVL	MERVL	LTR	4497	5485	81.9872
RepeatModeler2	800Mb Genome	21% GC	rnd-1_family-3#LTR/ERVL	MERVL	LTR	5360	5485	97.7211
RepeatModeler2	800Mb Genome	21% GC	rnd-1_family-30#LINE/L1-Tx1	L1-4_DR	LINE	2038	5548	36.734
RepeatModeler2	800Mb Genome	21% GC	rnd-1_family-31#DNA/TcMar-Tc1	TC1-2_DM	DNA	1429	1644	86.9221
RepeatModeler2	800Mb Genome	21% GC	rnd-1_family-32#LTR/Ngaro	Ngaro1_DR	LTR	4617	6578	70.1885
RepeatModeler2	800Mb Genome	21% GC	rnd-1_family-4#DNA/PIF-Harbinger	Turmoil2	DNA	1998	6999	28.5469
RepeatModeler2	800Mb Genome	21% GC	rnd-1_family-5#DNA/Maverick	Polinton-1_DR	DNA	4214	18485	22.7969
RepeatModeler2	800Mb Genome	21% GC	rnd-1_family-6#DNA/Merlin	Merlin1_HS	DNA	1170	1175	99.5745
RepeatModeler2	800Mb Genome	21% GC	rnd-1_family-7#DNA/Maverick	Polinton-1_DR	DNA	4871	18485	26.3511
RepeatModeler2	800Mb Genome	21% GC	rnd-1_family-8#LTR/DIRS	DIRS-1_DR	LTR	5652	5654	99.9646
RepeatModeler2	800Mb Genome	21% GC	rnd-1_family-9#RC/Helitron	Helitron-1N3_DR	Rolling Circle	1572	1843	85.2957
RepeatModeler2	800Mb Genome	21% GC	rnd-4_family-2#Unknown	Mariner-2_ACar	Unclassified	779	3342	23.3094
RepeatModeler2	800Mb Genome	21% GC	rnd-4_family-25#LINE/I-Jockey	G5_DM-Jockey	LINE	4215	4856	86.7998
RepeatModeler2	800Mb Genome	21% GC	rnd-4_family-3#LTR/Pao	BELPADRE_I	LTR	2232	6326	35.283
RepeatModeler2	800Mb Genome	21% GC	rnd-4_family-36#DNA/hAT-Charlie	hAT-9_DR	DNA	1407	2386	58.969
RepeatModeler2	800Mb Genome	21% GC	rnd-4_family-43#LINE/Penelope	Penelope-1_DR	Penelope	2093	4446	47.076
RepeatModeler2	800Mb Genome	21% GC	rnd-4_family-6#LTR/Copia	COPIO_I	LTR	11140	8663	128.593
RepeatModeler2	800Mb Genome	21% GC	rnd-4_family-74#LTR/Gypsy	GYPSY1_MG	LTR	5558	5233	106.211
RepeatModeler2	800Mb Genome	21% GC	rnd-4_family-9#LINE/L1-Tx1	L1-4_DR	LINE	3483	5548	62.7794
RepeatModeler2	800Mb Genome	21% GC	rnd-5_family-143#Unknown	Crypton-10_CGi	Unclassified	2155	2566	83.9829
RepeatModeler2	800Mb Genome	21% GC	rnd-5_family-158#DNA/TcMar-Tc1	TC1-2_DM	DNA	728	1644	44.2822
RepeatModeler2	800Mb Genome	21% GC	rnd-5_family-165#LTR/Copia	Copia1_DM	LTR	3369	4530	74.3709
RepeatModeler2	800Mb Genome	21% GC	rnd-5_family-195#LINE/I-Jockey	G5_DM-Jockey	LINE	2222	4856	45.7578
RepeatModeler2	800Mb Genome	21% GC	rnd-5_family-284#DNA/TcMar-Tc1	TC1-2_DM	DNA	1237	1644	75.2433
RepeatModeler2	800Mb Genome	21% GC	rnd-5_family-38#Unknown	MITE_AA	Unclassified	395	521	75.8157
RepeatModeler2	800Mb Genome	21% GC	rnd-5_family-53#DNA/TcMar-Tc1	TC1-2_DM	DNA	1021	1644	62.1046
RepeatModeler2	800Mb Genome	21% GC	rnd-5_family-61#LTR/Copia	Copia1_DM	LTR	4867	4530	107.439
RepeatModeler2	800Mb Genome	21% GC	rnd-5_family-74#LTR/Copia	Copia1_DM	LTR	4499	4530	99.3157
RepeatModeler2	800Mb Genome	21% GC	rnd-5_family-82#DNA/PiggyBac	piggyBac-N1_DR	DNA	1312	1005	130.547
RepeatModeler2	800Mb Genome	42% GC	rnd-1_family-0#DNA/PIF-Harbinger	Turmoil2	DNA	1976	6999	28.2326
RepeatModeler2	800Mb Genome	42% GC	rnd-1_family-1#LINE/Penelope	Penelope-1_DR	Penelope	2741	4446	61.6509
RepeatModeler2	800Mb Genome	42% GC	rnd-1_family-10#DNA/TcMar-Tc1	TC1-2_DM	DNA	1288	1644	78.3455
RepeatModeler2	800Mb Genome	42% GC	rnd-1_family-11#DNA/PIF-Harbinger	Turmoil2	DNA	2383	6999	34.0477
RepeatModeler2	800Mb Genome	42% GC	rnd-1_family-12#LTR/Copia	Copia1_DM	LTR	3096	4530	68.3444
RepeatModeler2	800Mb Genome	42% GC	rnd-1_family-13#DNA/PIF-Harbinger	Turmoil2	DNA	2441	6999	34.8764
RepeatModeler2	800Mb Genome	42% GC	rnd-1_family-14#DNA/PIF-Harbinger	Turmoil2	DNA	2307	6999	32.9619
RepeatModeler2	800Mb Genome	42% GC	rnd-1_family-15#DNA/CMC-Transib	TRANSIB1	DNA	2131	3014	70.7034
RepeatModeler2	800Mb Genome	42% GC	rnd-1_family-16#DNA/PiggyBac	piggyBac-N1_DR	DNA	994	1005	98.9055
RepeatModeler2	800Mb Genome	42% GC	rnd-1_family-17#DNA/CMC-Transib	TRANSIB1	DNA	2132	3014	70.7366
RepeatModeler2	800Mb Genome	42% GC	rnd-1_family-18#LTR/Ngaro	SINE2-2_ADi	LTR	272	274	99.2701
RepeatModeler2	800Mb Genome	42% GC	rnd-1_family-19#LTR/Pao	BELPADRE_I	LTR	3267	6326	51.644
RepeatModeler2	800Mb Genome	42% GC	rnd-1_family-2#LTR/ERVL	HERVL	LTR	4245	6542	64.8884
RepeatModeler2	800Mb Genome	42% GC	rnd-1_family-20#SINE/5S-Deu-L2	SINE3-1	SINE	558	590	94.5763
RepeatModeler2	800Mb Genome	42% GC	rnd-1_family-21#DNA/TcMar-Tigger	Mariner-2_ACar	DNA	1735	3342	51.915
RepeatModeler2	800Mb Genome	42% GC	rnd-1_family-22#LTR/Pao	BELPADRE_I	LTR	3133	6326	49.5258
RepeatModeler2	800Mb Genome	42% GC	rnd-1_family-23#LTR/Gypsy	GYPSY8_DM	LTR	2013	4955	40.6256
RepeatModeler2	800Mb Genome	42% GC	rnd-1_family-24#DNA/Merlin	Merlin1_HS	DNA	794	1175	67.5745
RepeatModeler2	800Mb Genome	42% GC	rnd-1_family-25#LINE/I-Jockey	G5_DM-Jockey	LINE	2219	4856	45.696
RepeatModeler2	800Mb Genome	42% GC	rnd-1_family-26#LINE/L1-Tx1	L1-4_DR	LINE	3523	5548	63.5004
RepeatModeler2	800Mb Genome	42% GC	rnd-1_family-27#DNA/hAT-Charlie	hAT-9_DR	DNA	1537	2386	64.4174
RepeatModeler2	800Mb Genome	42% GC	rnd-1_family-28#DNA/hAT-Charlie	hAT-9_DR	DNA	988	2386	41.4082
RepeatModeler2	800Mb Genome	42% GC	rnd-1_family-29#DNA/hAT-Charlie	hAT-9_DR	DNA	839	2386	35.1635
RepeatModeler2	800Mb Genome	42% GC	rnd-1_family-3#LTR/Ngaro	Ngaro1_DR	LTR	2714	6578	41.2587
RepeatModeler2	800Mb Genome	42% GC	rnd-1_family-30#LTR/Copia	Copia1_DM	LTR	1651	4530	36.4459
RepeatModeler2	800Mb Genome	42% GC	rnd-1_family-31#LTR/Pao	BELPADRE_I	LTR	2389	6326	37.7648
RepeatModeler2	800Mb Genome	42% GC	rnd-1_family-32#LINE/RTE-RTE	RTE1	LINE	1768	3291	53.7223
RepeatModeler2	800Mb Genome	42% GC	rnd-1_family-33#DNA/Merlin	Merlin1_HS	DNA	916	1175	77.9574
RepeatModeler2	800Mb Genome	42% GC	rnd-1_family-34#LINE/I-Jockey	G5_DM-Jockey	LINE	3247	4856	66.8657
RepeatModeler2	800Mb Genome	42% GC	rnd-1_family-36#LTR/Ngaro	Ngaro1_DR	LTR	2213	6578	33.6424
RepeatModeler2	800Mb Genome	42% GC	rnd-1_family-37#DNA/Crypton-A	Crypton-10_CGi	DNA	2550	2566	99.3765
RepeatModeler2	800Mb Genome	42% GC	rnd-1_family-4#LINE/Penelope	Penelope-9_HM	Penelope	2177	2187	99.5428
RepeatModeler2	800Mb Genome	42% GC	rnd-1_family-5#SINE/Alu	AluY	SINE	309	311	99.3569
RepeatModeler2	800Mb Genome	42% GC	rnd-1_family-6#LINE/RTE-RTE	RTE1	LINE	2104	3291	63.9319
RepeatModeler2	800Mb Genome	42% GC	rnd-1_family-7#LTR/ERVL	MERVL	LTR	4223	5485	76.9918
RepeatModeler2	800Mb Genome	42% GC	rnd-1_family-8#LTR/Ngaro	Ngaro1_DR	LTR	2063	6578	31.3621
RepeatModeler2	800Mb Genome	42% GC	rnd-1_family-9#DNA/TcMar-Tigger	Mariner-2_ACar	DNA	2269	3342	67.8935
RepeatModeler2	800Mb Genome	42% GC	rnd-3_family-39#LINE/Penelope	Penelope-1_DR	Penelope	1146	4446	25.776
RepeatModeler2	800Mb Genome	42% GC	rnd-3_family-93#LTR/Copia	COPIO_I	LTR	8625	8663	99.5614
RepeatModeler2	800Mb Genome	42% GC	rnd-4_family-10#LINE/L2	L2-46_DR	LINE	2511	2517	99.7616
RepeatModeler2	800Mb Genome	42% GC	rnd-4_family-119#DNA/Maverick	Polinton-1_DR	DNA	16937	18485	91.6256
RepeatModeler2	800Mb Genome	42% GC	rnd-4_family-1524#RC/Helitron	Helitron-1N3_DR	Rolling Circle	1825	1843	99.0233
RepeatModeler2	800Mb Genome	42% GC	rnd-4_family-1682#Unknown	MITE_AA	Unclassified	513	521	98.4645
RepeatModeler2	800Mb Genome	42% GC	rnd-4_family-17#LINE/L1-Tx1	L1-4_DR	LINE	2014	5548	36.3014
RepeatModeler2	800Mb Genome	42% GC	rnd-4_family-390#DNA/TcMar-Tc1	TC1-2_DM	DNA	342	1644	20.8029
RepeatModeler2	800Mb Genome	42% GC	rnd-4_family-67#LTR/Gypsy	GYPSY1_MG	LTR	5230	5233	99.9427
RepeatModeler2	800Mb Genome	42% GC	rnd-5_family-168#LTR/Gypsy	GYPSY8_DM	LTR	2609	4955	52.6539
RepeatModeler2	800Mb Genome	58% GC	rnd-1_family-0#LTR/Ngaro	Ngaro1_DR	LTR	3338	6578	50.7449
RepeatModeler2	800Mb Genome	58% GC	rnd-1_family-1#LTR/Copia	Copia1_DM	LTR	2643	4530	58.3444
RepeatModeler2	800Mb Genome	58% GC	rnd-1_family-10#LTR/Pao	BEL12-I_DR	LTR	2102	7730	27.1928
RepeatModeler2	800Mb Genome	58% GC	rnd-1_family-11#LTR/Pao	BEL12-I_DR	LTR	2202	7730	28.4864
RepeatModeler2	800Mb Genome	58% GC	rnd-1_family-12#LINE/L1-Tx1	L1-4_DR	LINE	3056	5548	55.0829
RepeatModeler2	800Mb Genome	58% GC	rnd-1_family-13#LTR/Gypsy	GYPSY8_DM	LTR	2589	4955	52.2503
RepeatModeler2	800Mb Genome	58% GC	rnd-1_family-14#DNA/TcMar-Tc1	TC1-2_DM	DNA	1578	1644	95.9854
RepeatModeler2	800Mb Genome	58% GC	rnd-1_family-15#SINE/tRNA-V	SINE2-2_ADi	SINE	214	274	78.1022
RepeatModeler2	800Mb Genome	58% GC	rnd-1_family-16#DNA/hAT-Charlie	hAT-9_DR	DNA	2331	2386	97.6949
RepeatModeler2	800Mb Genome	58% GC	rnd-1_family-17#LINE/L2	L2-46_DR	LINE	2247	2517	89.2729
RepeatModeler2	800Mb Genome	58% GC	rnd-1_family-18#LTR/Copia	COPIO_I	LTR	5713	8663	65.9471
RepeatModeler2	800Mb Genome	58% GC	rnd-1_family-19#DNA/Crypton-A	Crypton-10_CGi	DNA	1749	2566	68.1606
RepeatModeler2	800Mb Genome	58% GC	rnd-1_family-2#DNA/PIF-Harbinger	Turmoil2	DNA	1997	6999	28.5326
RepeatModeler2	800Mb Genome	58% GC	rnd-1_family-20#LTR/Gypsy	GYPSY8_DM	LTR	2545	4955	51.3623
RepeatModeler2	800Mb Genome	58% GC	rnd-1_family-21#LTR/Ngaro	Ngaro1_DR	LTR	2031	6578	30.8756
RepeatModeler2	800Mb Genome	58% GC	rnd-1_family-22#DNA/hAT-Charlie	hAT-9_DR	DNA	1774	2386	74.3504
RepeatModeler2	800Mb Genome	58% GC	rnd-1_family-24#LTR/Pao	BEL12-I_DR	LTR	3130	7730	40.4916
RepeatModeler2	800Mb Genome	58% GC	rnd-1_family-25#LINE/I-Jockey	G5_DM-Jockey	LINE	4310	4856	88.7562
RepeatModeler2	800Mb Genome	58% GC	rnd-1_family-26#DNA/Crypton-A	Crypton-10_CGi	DNA	2063	2566	80.3975
RepeatModeler2	800Mb Genome	58% GC	rnd-1_family-27#DNA/TcMar-Fot1	MITE_AA	DNA	503	521	96.5451
RepeatModeler2	800Mb Genome	58% GC	rnd-1_family-28#LTR/Pao	BELPADRE_I	LTR	3252	6326	51.4069
RepeatModeler2	800Mb Genome	58% GC	rnd-1_family-29#LTR/ERVL	MERVL	LTR	1375	5485	25.0684
RepeatModeler2	800Mb Genome	58% GC	rnd-1_family-3#LTR/Pao	BEL12-I_DR	LTR	1871	7730	24.2044
RepeatModeler2	800Mb Genome	58% GC	rnd-1_family-30#LTR/Pao	BELPADRE_I	LTR	2262	6326	35.7572
RepeatModeler2	800Mb Genome	58% GC	rnd-1_family-31#SINE/Alu	AluY	SINE	294	311	94.5338
RepeatModeler2	800Mb Genome	58% GC	rnd-1_family-32#LTR/Pao	BELPADRE_I	LTR	2846	6326	44.9889
RepeatModeler2	800Mb Genome	58% GC	rnd-1_family-33#LTR/ERVL	MERVL	LTR	2506	5485	45.6882
RepeatModeler2	800Mb Genome	58% GC	rnd-1_family-34#LTR/Copia	COPIO_I	LTR	5590	8663	64.5273
RepeatModeler2	800Mb Genome	58% GC	rnd-1_family-35#DNA/TcMar-Tigger	Mariner-2_ACar	DNA	2384	3342	71.3345
RepeatModeler2	800Mb Genome	58% GC	rnd-1_family-4#SINE/5S-Deu-L2	SINE3-1	SINE	583	590	98.8136
RepeatModeler2	800Mb Genome	58% GC	rnd-1_family-5#LINE/L1-Tx1	L1-4_DR	LINE	3634	5548	65.5011
RepeatModeler2	800Mb Genome	58% GC	rnd-1_family-6#DNA/PiggyBac	piggyBac-N1_DR	DNA	1055	1005	104.975
RepeatModeler2	800Mb Genome	58% GC	rnd-1_family-7#DNA/Merlin	Merlin1_HS	DNA	1167	1175	99.3191
RepeatModeler2	800Mb Genome	58% GC	rnd-1_family-8#LTR/DIRS	DIRS-1_DR	LTR	4022	5654	71.1355
RepeatModeler2	800Mb Genome	58% GC	rnd-3_family-248#LINE/Penelope	Penelope-1_DR	Penelope	4464	4446	100.405
RepeatModeler2	800Mb Genome	58% GC	rnd-3_family-48#LTR/DIRS	DIRS-1_DR	LTR	1572	5654	27.8033
RepeatModeler2	800Mb Genome	58% GC	rnd-4_family-1196#LINE/Penelope	Penelope-9_HM	Penelope	2169	2187	99.177
RepeatModeler2	800Mb Genome	58% GC	rnd-4_family-1487#RC/Helitron	Helitron-1N3_DR	Rolling Circle	1823	1843	98.9148
RepeatModeler2	800Mb Genome	58% GC	rnd-4_family-262#LTR/ERVL	MERVL	LTR	2292	5485	41.7867
RepeatModeler2	800Mb Genome	58% GC	rnd-4_family-35#LTR/Copia	Copia1_DM	LTR	1682	4530	37.1302
RepeatModeler2	800Mb Genome	58% GC	rnd-4_family-374#LTR/Gypsy	GYPSY1_MG	LTR	5182	5233	99.0254
RepeatModeler2	800Mb Genome	58% GC	rnd-4_family-4#DNA/PIF-Harbinger	Turmoil2	DNA	2680	6999	38.2912
RepeatModeler2	800Mb Genome	58% GC	rnd-4_family-768#LINE/RTE-RTE	RTE1	LINE	2963	3291	90.0334
RepeatModeler2	800Mb Genome	58% GC	rnd-4_family-8#DNA/TcMar-Tigger	Mariner-2_ACar	DNA	942	3342	28.1867
RepeatModeler2	800Mb Genome	58% GC	rnd-4_family-9#DNA/Maverick	Polinton-1_DR	DNA	14446	18485	78.1499
RepeatModeler2	800Mb Genome	58% GC	rnd-5_family-3259#SINE/tRNA-V	SINE2-2_ADi	SINE	57	274	20.8029

## Sheet: Table S7
method	overlap	genome	gc_content	count	count_perc_change	coverage	coverage_perc_change
Earl Grey	Overlaps Present	250Mb Genome	21% GC	15206		36424952
Earl Grey	Overlaps Present	250Mb Genome	21% GC	15206	0	36424952	0
Earl Grey	Overlaps Present	250Mb Genome	42% GC	13732		42526935
Earl Grey	Overlaps Present	250Mb Genome	42% GC	13732	0	42526935	0
Earl Grey	Overlaps Present	250Mb Genome	58% GC	13581		40261328
Earl Grey	Overlaps Present	250Mb Genome	58% GC	13581	0	40261328	0
Earl Grey	Overlaps Present	400Mb Genome	21% GC	17572		44983560
Earl Grey	Overlaps Present	400Mb Genome	21% GC	17572	0	44983560	0
Earl Grey	Overlaps Present	400Mb Genome	42% GC	14198		39001818
Earl Grey	Overlaps Present	400Mb Genome	42% GC	14198	0	39001818	0
Earl Grey	Overlaps Present	400Mb Genome	58% GC	14587		42526062
Earl Grey	Overlaps Present	400Mb Genome	58% GC	14587	0	42526062	0
Earl Grey	Overlaps Present	800Mb Genome	21% GC	20244		42615469
Earl Grey	Overlaps Present	800Mb Genome	21% GC	20244	0	42615469	0
Earl Grey	Overlaps Present	800Mb Genome	42% GC	13427		36223478
Earl Grey	Overlaps Present	800Mb Genome	42% GC	13427	0	36223478	0
Earl Grey	Overlaps Present	800Mb Genome	58% GC	13816		39138848
Earl Grey	Overlaps Present	800Mb Genome	58% GC	13816	0	39138848	0
RepeatModeler2	Overlaps Present	250Mb Genome	21% GC	171206		45006105
RepeatModeler2	Overlaps Absent	250Mb Genome	21% GC	169040	1.26514	43832975	2.6066
RepeatModeler2	Overlaps Present	250Mb Genome	42% GC	23192		44144521
RepeatModeler2	Overlaps Absent	250Mb Genome	42% GC	22291	3.88496	41857605	5.18052
RepeatModeler2	Overlaps Present	250Mb Genome	58% GC	20472		41647410
RepeatModeler2	Overlaps Absent	250Mb Genome	58% GC	19733	3.60981	40543360	2.65095
RepeatModeler2	Overlaps Present	400Mb Genome	21% GC	271261		59383247
RepeatModeler2	Overlaps Absent	400Mb Genome	21% GC	267811	1.27184	57729026	2.78567
RepeatModeler2	Overlaps Present	400Mb Genome	42% GC	21585		40529752
RepeatModeler2	Overlaps Absent	400Mb Genome	42% GC	19952	7.56544	38130445	5.91987
RepeatModeler2	Overlaps Present	400Mb Genome	58% GC	22606		45728161
RepeatModeler2	Overlaps Absent	400Mb Genome	58% GC	21315	5.71087	42973550	6.02388
RepeatModeler2	Overlaps Present	800Mb Genome	21% GC	522546		68785610
RepeatModeler2	Overlaps Absent	800Mb Genome	21% GC	516309	1.19358	64022345	6.9248
RepeatModeler2	Overlaps Present	800Mb Genome	42% GC	27130		39386384
RepeatModeler2	Overlaps Absent	800Mb Genome	42% GC	23373	13.8481	34093313	13.4388
RepeatModeler2	Overlaps Present	800Mb Genome	58% GC	23900		39831478
RepeatModeler2	Overlaps Absent	800Mb Genome	58% GC	22745	4.83264	38213824	4.06125
EDTA	Overlaps Present	250Mb Genome	21% GC	11717		18395795
EDTA	Overlaps Absent	250Mb Genome	21% GC	11433	2.42383	17992138	2.19429
EDTA	Overlaps Present	250Mb Genome	42% GC	19961		39103098
EDTA	Overlaps Absent	250Mb Genome	42% GC	18562	7.00867	37863987	3.16883
EDTA	Overlaps Present	250Mb Genome	58% GC	16863		32617820
EDTA	Overlaps Absent	250Mb Genome	58% GC	15403	8.65801	30488129	6.52923
EDTA	Overlaps Present	400Mb Genome	21% GC	14326		26622496
EDTA	Overlaps Absent	400Mb Genome	21% GC	13474	5.94723	25549771	4.02939
EDTA	Overlaps Present	400Mb Genome	42% GC	20166		41409342
EDTA	Overlaps Absent	400Mb Genome	42% GC	17612	12.6649	37977114	8.28854
EDTA	Overlaps Present	400Mb Genome	58% GC	15863		28361259
EDTA	Overlaps Absent	400Mb Genome	58% GC	14909	6.01399	27427553	3.29219
EDTA	Overlaps Present	800Mb Genome	21% GC	7215		9117500
EDTA	Overlaps Absent	800Mb Genome	21% GC	6797	5.79349	8945511	1.88636
EDTA	Overlaps Present	800Mb Genome	42% GC	21446		43569626
EDTA	Overlaps Absent	800Mb Genome	42% GC	19457	9.27446	40655146	6.68925
EDTA	Overlaps Present	800Mb Genome	58% GC	22254		39688268
EDTA	Overlaps Absent	800Mb Genome	58% GC	19566	12.0787	36749220	7.40533

## Sheet: Table S8
method	classif	Number_of_consensi
EDTA	DNA	312
EDTA	Rolling Circle	63
EDTA	LTR	208
Earl Grey	DNA	44
Earl Grey	Rolling Circle	13
Earl Grey	LINE	87
Earl Grey	SINE	2
Earl Grey	LTR	187
Earl Grey	Other (Simple Repeat, Microsatellite, RNA)	9
Earl Grey	Unclassified	46
RepeatModeler2	DNA	48
RepeatModeler2	Rolling Circle	13
RepeatModeler2	LINE	70
RepeatModeler2	SINE	2
RepeatModeler2	LTR	178
RepeatModeler2	Other (Simple Repeat, Microsatellite, RNA)	5
RepeatModeler2	Unclassified	72

## Sheet: Table S9
tclassif	method	overlap	count	count_perc_change	coverage	coverage_perc_change
DNA	Earl Grey	Overlaps Present	2259		1719049
DNA	Earl Grey	Overlaps Absent	2259	0	1719049	0
LINE	Earl Grey	Overlaps Present	4863		5785241
LINE	Earl Grey	Overlaps Absent	4863	0	5785241	0
LTR	Earl Grey	Overlaps Present	7717		12772812
LTR	Earl Grey	Overlaps Absent	7717	0	12772812	0
Other (Simple Repeat, Microsatellite, RNA)	Earl Grey	Overlaps Present	2868		1373090
Other (Simple Repeat, Microsatellite, RNA)	Earl Grey	Overlaps Absent	2868	0	1373090	0
Rolling Circle	Earl Grey	Overlaps Present	2812		825129
Rolling Circle	Earl Grey	Overlaps Absent	2812	0	825129	0
Unclassified	Earl Grey	Overlaps Present	774		452715
Unclassified	Earl Grey	Overlaps Absent	774	0	452715	0
DNA	EDTA	Overlaps Present	9205		3525515
DNA	EDTA	Overlaps Absent	6621	28.0717	2848426	19.2054
LTR	EDTA	Overlaps Present	19047		16293577
LTR	EDTA	Overlaps Absent	13425	29.5165	11338105	30.4137
Rolling Circle	EDTA	Overlaps Present	3656		1583911
Rolling Circle	EDTA	Overlaps Absent	2494	31.7834	1324685	16.3662
DNA	RepeatModeler2	Overlaps Present	5086		1972123
DNA	RepeatModeler2	Overlaps Absent	3922	22.8864	1741755	11.6812
LINE	RepeatModeler2	Overlaps Present	8367		5300463
LINE	RepeatModeler2	Overlaps Absent	6074	27.4053	4536128	14.4202
LTR	RepeatModeler2	Overlaps Present	18131		12904767
LTR	RepeatModeler2	Overlaps Absent	14860	18.0409	11599194	10.117
Other (Simple Repeat, Microsatellite, RNA)	RepeatModeler2	Overlaps Present	93400		4597597
Other (Simple Repeat, Microsatellite, RNA)	RepeatModeler2	Overlaps Absent	92443	1.02463	4556418	0.895664
Rolling Circle	RepeatModeler2	Overlaps Present	6313		1031202
Rolling Circle	RepeatModeler2	Overlaps Absent	5376	14.8424	919042	10.8766
Unclassified	RepeatModeler2	Overlaps Present	5714		1102504
Unclassified	RepeatModeler2	Overlaps Absent	5036	11.8656	1003793	8.95335
