# Supplementary material for: Earl Grey: A Fully Automated User-Friendly Transposable Element Annotation and Analysis Pipeline
Source: Mol Biol Evol. 2024 Apr 5;41(4):msae068. doi: 10.1093/molbev/msae068 (PMC11003543; doi:10.1093/molbev/msae068)
Supplement: msae068_Supplementary_Data [file msae068_supplementary_data.zip › separatedSupplementaryTables/separatedSupplementaryTables/table_S1.xlsx]

## Sheet: Sheet1
Table S1: Nucleotide annotation benchmarking scores for all software for every simulated genome
Method	Genome	GC_Content	Measure	Bases	Rate/Score
Earl Grey	250Mb Genome	21% GC	True Positive	36129251	0.98
Earl Grey	250Mb Genome	21% GC	True Negative	249984969	0.999
Earl Grey	250Mb Genome	21% GC	False Positive	295701	0.001
Earl Grey	250Mb Genome	21% GC	False Negative	751846	0.02
Earl Grey	250Mb Genome	21% GC	MCC	NA	0.983644
Earl Grey	250Mb Genome	42% GC	True Positive	42498962	0.978
Earl Grey	250Mb Genome	42% GC	True Negative	250252765	1
Earl Grey	250Mb Genome	42% GC	False Positive	27973	0
Earl Grey	250Mb Genome	42% GC	False Negative	961205	0.022
Earl Grey	250Mb Genome	42% GC	MCC	NA	0.986604
Earl Grey	250Mb Genome	58% GC	True Positive	40232323	0.969
Earl Grey	250Mb Genome	58% GC	True Negative	250249392	1
Earl Grey	250Mb Genome	58% GC	False Positive	29005	0
Earl Grey	250Mb Genome	58% GC	False Negative	1277717	0.031
Earl Grey	250Mb Genome	58% GC	MCC	NA	0.981571
EDTA	250Mb Genome	21% GC	True Positive	18271583	0.495
EDTA	250Mb Genome	21% GC	True Negative	250156458	1
EDTA	250Mb Genome	21% GC	False Positive	124212	0
EDTA	250Mb Genome	21% GC	False Negative	18609514	0.505
EDTA	250Mb Genome	21% GC	MCC	NA	0.676248
EDTA	250Mb Genome	42% GC	True Positive	36023130	0.829
EDTA	250Mb Genome	42% GC	True Negative	247200770	0.988
EDTA	250Mb Genome	42% GC	False Positive	3079968	0.012
EDTA	250Mb Genome	42% GC	False Negative	7437037	0.171
EDTA	250Mb Genome	42% GC	MCC	NA	0.853466
EDTA	250Mb Genome	58% GC	True Positive	30257239	0.729
EDTA	250Mb Genome	58% GC	True Negative	247917816	0.991
EDTA	250Mb Genome	58% GC	False Positive	2360581	0.009
EDTA	250Mb Genome	58% GC	False Negative	11252801	0.271
EDTA	250Mb Genome	58% GC	MCC	NA	0.797605
RepeatModeler2	250Mb Genome	21% GC	True Positive	36632464	0.993
RepeatModeler2	250Mb Genome	21% GC	True Negative	242514708	0.969
RepeatModeler2	250Mb Genome	21% GC	False Positive	7765962	0.031
RepeatModeler2	250Mb Genome	21% GC	False Negative	248633	0.007
RepeatModeler2	250Mb Genome	21% GC	MCC	NA	0.890469
RepeatModeler2	250Mb Genome	42% GC	True Positive	43124035	0.992
RepeatModeler2	250Mb Genome	42% GC	True Negative	250227309	1
RepeatModeler2	250Mb Genome	42% GC	False Positive	53429	0
RepeatModeler2	250Mb Genome	42% GC	False Negative	336132	0.008
RepeatModeler2	250Mb Genome	42% GC	MCC	NA	0.994733
RepeatModeler2	250Mb Genome	58% GC	True Positive	41193552	0.992
RepeatModeler2	250Mb Genome	58% GC	True Negative	250228126	1
RepeatModeler2	250Mb Genome	58% GC	False Positive	50271	0
RepeatModeler2	250Mb Genome	58% GC	False Negative	316488	0.008
RepeatModeler2	250Mb Genome	58% GC	MCC	NA	0.994843
Earl Grey	400Mb Genome	21% GC	True Positive	44506556	0.947
Earl Grey	400Mb Genome	21% GC	True Negative	399799576	0.999
Earl Grey	400Mb Genome	21% GC	False Positive	477004	0.001
Earl Grey	400Mb Genome	21% GC	False Negative	2486283	0.053
Earl Grey	400Mb Genome	21% GC	MCC	NA	0.964378
Earl Grey	400Mb Genome	42% GC	True Positive	36420013	0.929
Earl Grey	400Mb Genome	42% GC	True Negative	400255803	1
Earl Grey	400Mb Genome	42% GC	False Positive	26111	0
Earl Grey	400Mb Genome	42% GC	False Negative	2803008	0.071
Earl Grey	400Mb Genome	42% GC	MCC	NA	0.959869
Earl Grey	400Mb Genome	58% GC	True Positive	42498644	0.964
Earl Grey	400Mb Genome	58% GC	True Negative	400255072	1
Earl Grey	400Mb Genome	58% GC	False Positive	27418	0
Earl Grey	400Mb Genome	58% GC	False Negative	1596861	0.036
Earl Grey	400Mb Genome	58% GC	MCC	NA	0.979422
EDTA	400Mb Genome	21% GC	True Positive	26396844	0.562
EDTA	400Mb Genome	21% GC	True Negative	400050928	0.999
EDTA	400Mb Genome	21% GC	False Positive	225652	0.001
EDTA	400Mb Genome	21% GC	False Negative	20595995	0.438
EDTA	400Mb Genome	21% GC	MCC	NA	0.727272
EDTA	400Mb Genome	42% GC	True Positive	36469052	0.93
EDTA	400Mb Genome	42% GC	True Negative	395341624	0.988
EDTA	400Mb Genome	42% GC	False Positive	4940290	0.012
EDTA	400Mb Genome	42% GC	False Negative	2753969	0.07
EDTA	400Mb Genome	42% GC	MCC	NA	0.895346
EDTA	400Mb Genome	58% GC	True Positive	24921393	0.565
EDTA	400Mb Genome	58% GC	True Negative	396842624	0.991
EDTA	400Mb Genome	58% GC	False Positive	3439866	0.009
EDTA	400Mb Genome	58% GC	False Negative	19174112	0.435
EDTA	400Mb Genome	58% GC	MCC	NA	0.680747
RepeatModeler2	400Mb Genome	21% GC	True Positive	46491741	0.989
RepeatModeler2	400Mb Genome	21% GC	True Negative	387836964	0.969
RepeatModeler2	400Mb Genome	21% GC	False Positive	12439616	0.031
RepeatModeler2	400Mb Genome	21% GC	False Negative	501098	0.011
RepeatModeler2	400Mb Genome	21% GC	MCC	NA	0.868762
RepeatModeler2	400Mb Genome	42% GC	True Positive	38927754	0.992
RepeatModeler2	400Mb Genome	42% GC	True Negative	400207562	1
RepeatModeler2	400Mb Genome	42% GC	False Positive	74352	0
RepeatModeler2	400Mb Genome	42% GC	False Negative	295267	0.008
RepeatModeler2	400Mb Genome	42% GC	MCC	NA	0.994818
RepeatModeler2	400Mb Genome	58% GC	True Positive	43747071	0.992
RepeatModeler2	400Mb Genome	58% GC	True Negative	400210562	1
RepeatModeler2	400Mb Genome	58% GC	False Positive	71928	0
RepeatModeler2	400Mb Genome	58% GC	False Negative	348434	0.008
RepeatModeler2	400Mb Genome	58% GC	MCC	NA	0.9947
Earl Grey	800Mb Genome	21% GC	True Positive	41699235	0.944
Earl Grey	800Mb Genome	21% GC	True Negative	799363631	0.999
Earl Grey	800Mb Genome	21% GC	False Positive	916234	0.001
Earl Grey	800Mb Genome	21% GC	False Negative	2490170	0.056
Earl Grey	800Mb Genome	21% GC	MCC	NA	0.958808
Earl Grey	800Mb Genome	42% GC	True Positive	36196067	0.971
Earl Grey	800Mb Genome	42% GC	True Negative	800254197	1
Earl Grey	800Mb Genome	42% GC	False Positive	27411	0
Earl Grey	800Mb Genome	42% GC	False Negative	1062124	0.029
Earl Grey	800Mb Genome	42% GC	MCC	NA	0.984599
Earl Grey	800Mb Genome	58% GC	True Positive	37549684	0.952
Earl Grey	800Mb Genome	58% GC	True Negative	800257770	1
Earl Grey	800Mb Genome	58% GC	False Positive	26262	0
Earl Grey	800Mb Genome	58% GC	False Negative	1882299	0.048
Earl Grey	800Mb Genome	58% GC	MCC	NA	0.974337
EDTA	800Mb Genome	21% GC	True Positive	8863145	0.201
EDTA	800Mb Genome	21% GC	True Negative	800025510	1
EDTA	800Mb Genome	21% GC	False Positive	254355	0
EDTA	800Mb Genome	21% GC	False Negative	35326260	0.799
EDTA	800Mb Genome	21% GC	MCC	NA	0.431507
EDTA	800Mb Genome	42% GC	True Positive	32947647	0.884
EDTA	800Mb Genome	42% GC	True Negative	789659629	0.987
EDTA	800Mb Genome	42% GC	False Positive	10621979	0.013
EDTA	800Mb Genome	42% GC	False Negative	4310544	0.116
EDTA	800Mb Genome	42% GC	MCC	NA	0.808673
EDTA	800Mb Genome	58% GC	True Positive	32517974	0.825
EDTA	800Mb Genome	58% GC	True Negative	793113738	0.991
EDTA	800Mb Genome	58% GC	False Positive	7170294	0.009
EDTA	800Mb Genome	58% GC	False Negative	6914009	0.175
EDTA	800Mb Genome	58% GC	MCC	NA	0.813192
RepeatModeler2	800Mb Genome	21% GC	True Positive	43170501	0.977
RepeatModeler2	800Mb Genome	21% GC	True Negative	775541944	0.969
RepeatModeler2	800Mb Genome	21% GC	False Positive	24737921	0.031
RepeatModeler2	800Mb Genome	21% GC	False Negative	1018904	0.023
RepeatModeler2	800Mb Genome	21% GC	MCC	NA	0.774704
RepeatModeler2	800Mb Genome	42% GC	True Positive	36772001	0.987
RepeatModeler2	800Mb Genome	42% GC	True Negative	800154943	1
RepeatModeler2	800Mb Genome	42% GC	False Positive	126665	0
RepeatModeler2	800Mb Genome	42% GC	False Negative	486190	0.013
RepeatModeler2	800Mb Genome	42% GC	MCC	NA	0.991366
RepeatModeler2	800Mb Genome	58% GC	True Positive	39061254	0.991
RepeatModeler2	800Mb Genome	58% GC	True Negative	800160252	1
RepeatModeler2	800Mb Genome	58% GC	False Positive	123780	0
RepeatModeler2	800Mb Genome	58% GC	False Negative	370729	0.009
RepeatModeler2	800Mb Genome	58% GC	MCC	NA	0.993406
