# Supplementary material for: Earl Grey: A Fully Automated User-Friendly Transposable Element Annotation and Analysis Pipeline
Source: Mol Biol Evol. 2024 Apr 5;41(4):msae068. doi: 10.1093/molbev/msae068 (PMC11003543; doi:10.1093/molbev/msae068)
Supplement: msae068_Supplementary_Data [file msae068_supplementary_data.zip › separatedSupplementaryTables/separatedSupplementaryTables/table_S2.xlsx]

## Sheet: Sheet1
Table S2: Classification benchmarking scores for all software for every simulated genome
status	Count	method	genome	gc_content	Proportion_annotations
Correct	12569	Earl Grey	250Mb Genome	21% GC	91.4641
Misclassified	1166	Earl Grey	250Mb Genome	21% GC	8.48494
Missed	7	Earl Grey	250Mb Genome	21% GC	0.0509387
Correct	4647	EDTA	250Mb Genome	21% GC	28.9533
Misclassified	7342	EDTA	250Mb Genome	21% GC	45.7445
Missed	4061	EDTA	250Mb Genome	21% GC	25.3022
Correct	14774	RepeatModeler2	250Mb Genome	21% GC	89.5068
Misclassified	1728	RepeatModeler2	250Mb Genome	21% GC	10.4689
Missed	4	RepeatModeler2	250Mb Genome	21% GC	0.0242336
Correct	12737	Earl Grey	250Mb Genome	42% GC	89.0326
Misclassified	1544	Earl Grey	250Mb Genome	42% GC	10.7927
Missed	25	Earl Grey	250Mb Genome	42% GC	0.174752
Correct	6176	EDTA	250Mb Genome	42% GC	30.6516
Misclassified	13721	EDTA	250Mb Genome	42% GC	68.0977
Missed	252	EDTA	250Mb Genome	42% GC	1.25068
Correct	20147	RepeatModeler2	250Mb Genome	42% GC	87.798
Misclassified	2777	RepeatModeler2	250Mb Genome	42% GC	12.1018
Missed	23	RepeatModeler2	250Mb Genome	42% GC	0.100231
Correct	12488	Earl Grey	250Mb Genome	58% GC	88.5297
Misclassified	1615	Earl Grey	250Mb Genome	58% GC	11.449
Missed	3	Earl Grey	250Mb Genome	58% GC	0.0212675
Correct	6320	EDTA	250Mb Genome	58% GC	35.0955
Misclassified	10449	EDTA	250Mb Genome	58% GC	58.0242
Missed	1239	EDTA	250Mb Genome	58% GC	6.88028
Correct	17123	RepeatModeler2	250Mb Genome	58% GC	84.8387
Misclassified	3060	RepeatModeler2	250Mb Genome	58% GC	15.1613
Correct	13029	Earl Grey	400Mb Genome	21% GC	87.9862
Misclassified	1753	Earl Grey	400Mb Genome	21% GC	11.8382
Missed	26	Earl Grey	400Mb Genome	21% GC	0.175581
Correct	3797	EDTA	400Mb Genome	21% GC	21.8369
Misclassified	11043	EDTA	400Mb Genome	21% GC	63.5093
Missed	2548	EDTA	400Mb Genome	21% GC	14.6538
Correct	18994	RepeatModeler2	400Mb Genome	21% GC	81.5088
Misclassified	4294	RepeatModeler2	400Mb Genome	21% GC	18.4268
Missed	15	RepeatModeler2	400Mb Genome	21% GC	0.0643694
Correct	13069	Earl Grey	400Mb Genome	42% GC	88.6575
Misclassified	1671	Earl Grey	400Mb Genome	42% GC	11.3357
Missed	1	Earl Grey	400Mb Genome	42% GC	0.0067838
Correct	2676	EDTA	400Mb Genome	42% GC	13.5755
Misclassified	16992	EDTA	400Mb Genome	42% GC	86.2013
Missed	44	EDTA	400Mb Genome	42% GC	0.223214
Correct	18446	RepeatModeler2	400Mb Genome	42% GC	89.3485
Misclassified	2199	RepeatModeler2	400Mb Genome	42% GC	10.6515
Correct	12923	Earl Grey	400Mb Genome	58% GC	84.9918
Misclassified	2255	Earl Grey	400Mb Genome	58% GC	14.8306
Missed	27	Earl Grey	400Mb Genome	58% GC	0.177573
Correct	5475	EDTA	400Mb Genome	58% GC	31.4601
Misclassified	9948	EDTA	400Mb Genome	58% GC	57.1626
Missed	1980	EDTA	400Mb Genome	58% GC	11.3773
Correct	17645	RepeatModeler2	400Mb Genome	58% GC	80.6665
Misclassified	4203	RepeatModeler2	400Mb Genome	58% GC	19.2146
Missed	26	RepeatModeler2	400Mb Genome	58% GC	0.118863
Correct	12824	Earl Grey	800Mb Genome	21% GC	87.2262
Misclassified	1391	Earl Grey	800Mb Genome	21% GC	9.4613
Missed	487	Earl Grey	800Mb Genome	21% GC	3.31247
Correct	3274	EDTA	800Mb Genome	21% GC	20.9282
Misclassified	4054	EDTA	800Mb Genome	21% GC	25.9141
Missed	8316	EDTA	800Mb Genome	21% GC	53.1578
Correct	24418	RepeatModeler2	800Mb Genome	21% GC	84.6613
Misclassified	3984	RepeatModeler2	800Mb Genome	21% GC	13.8132
Missed	440	RepeatModeler2	800Mb Genome	21% GC	1.52555
Correct	12281	Earl Grey	800Mb Genome	42% GC	87.998
Misclassified	1647	Earl Grey	800Mb Genome	42% GC	11.8014
Missed	28	Earl Grey	800Mb Genome	42% GC	0.200631
Correct	3728	EDTA	800Mb Genome	42% GC	18.6139
Misclassified	15763	EDTA	800Mb Genome	42% GC	78.7048
Missed	537	EDTA	800Mb Genome	42% GC	2.68125
Correct	22221	RepeatModeler2	800Mb Genome	42% GC	89.4025
Misclassified	2626	RepeatModeler2	800Mb Genome	42% GC	10.5653
Missed	8	RepeatModeler2	800Mb Genome	42% GC	0.0321867
Correct	12993	Earl Grey	800Mb Genome	58% GC	90.7903
Misclassified	1297	Earl Grey	800Mb Genome	58% GC	9.06296
Missed	21	Earl Grey	800Mb Genome	58% GC	0.14674
Correct	3020	EDTA	800Mb Genome	58% GC	14.1016
Misclassified	17664	EDTA	800Mb Genome	58% GC	82.4804
Missed	732	EDTA	800Mb Genome	58% GC	3.41801
Correct	19942	RepeatModeler2	800Mb Genome	58% GC	92.0004
Misclassified	1723	RepeatModeler2	800Mb Genome	58% GC	7.94888
Missed	11	RepeatModeler2	800Mb Genome	58% GC	0.0507474
