# Supplementary material for: Earl Grey: A Fully Automated User-Friendly Transposable Element Annotation and Analysis Pipeline
Source: Mol Biol Evol. 2024 Apr 5;41(4):msae068. doi: 10.1093/molbev/msae068 (PMC11003543; doi:10.1093/molbev/msae068)
Supplement: msae068_Supplementary_Data [file msae068_supplementary_data.zip › separatedSupplementaryTables/separatedSupplementaryTables/table_S3.xlsx]

## Sheet: Sheet1
Table S3: Consensus sequences counts for each software for every simulated genome
method	genome	gc_content	number_of_consensus_seqs	average_for_method
Real References	250Mb Genome	21% GC	30	30
Real References	250Mb Genome	42% GC	30	30
Real References	250Mb Genome	58% GC	30	30
Real References	400Mb Genome	21% GC	30	30
Real References	400Mb Genome	42% GC	30	30
Real References	400Mb Genome	58% GC	30	30
Real References	800Mb Genome	21% GC	30	30
Real References	800Mb Genome	42% GC	30	30
Real References	800Mb Genome	58% GC	30	30
Earl Grey	250Mb Genome	21% GC	50	57.8
Earl Grey	250Mb Genome	42% GC	64	57.8
Earl Grey	250Mb Genome	58% GC	49	57.8
Earl Grey	400Mb Genome	21% GC	58	57.8
Earl Grey	400Mb Genome	42% GC	57	57.8
Earl Grey	400Mb Genome	58% GC	65	57.8
Earl Grey	800Mb Genome	21% GC	59	57.8
Earl Grey	800Mb Genome	42% GC	60	57.8
Earl Grey	800Mb Genome	58% GC	58	57.8
RepeatModeler2	250Mb Genome	21% GC	47	57.6
RepeatModeler2	250Mb Genome	42% GC	64	57.6
RepeatModeler2	250Mb Genome	58% GC	50	57.6
RepeatModeler2	400Mb Genome	21% GC	58	57.6
RepeatModeler2	400Mb Genome	42% GC	57	57.6
RepeatModeler2	400Mb Genome	58% GC	65	57.6
RepeatModeler2	800Mb Genome	21% GC	59	57.6
RepeatModeler2	800Mb Genome	42% GC	60	57.6
RepeatModeler2	800Mb Genome	58% GC	58	57.6
EDTA	250Mb Genome	21% GC	21	1303
EDTA	250Mb Genome	42% GC	815	1303
EDTA	250Mb Genome	58% GC	704	1303
EDTA	400Mb Genome	21% GC	720	1303
EDTA	400Mb Genome	42% GC	2066	1303
EDTA	400Mb Genome	58% GC	1071	1303
EDTA	800Mb Genome	21% GC	724	1303
EDTA	800Mb Genome	42% GC	2658	1303
EDTA	800Mb Genome	58% GC	2948	1303
