# Supplementary material for: Earl Grey: A Fully Automated User-Friendly Transposable Element Annotation and Analysis Pipeline
Source: Mol Biol Evol. 2024 Apr 5;41(4):msae068. doi: 10.1093/molbev/msae068 (PMC11003543; doi:10.1093/molbev/msae068)
Supplement: msae068_Supplementary_Data [file msae068_supplementary_data.zip › separatedSupplementaryTables/separatedSupplementaryTables/table_S4.xlsx]

## Sheet: Sheet1
Table S4: Dfam classification quantifications for EDTA consensus sequences generated in the annotation of simulated genomes
Dfam_classif	edta_classif	status	count
DNA	DNA	correct	274
DNA	Rolling Circle	incorrect	182
LINE	DNA	incorrect	177
LINE	Rolling Circle	incorrect	139
LTR	DNA	incorrect	500
LTR	LTR	correct	3036
LTR	Rolling Circle	incorrect	295
Other (Simple Repeat, Microsatellite, RNA)	DNA	incorrect	48
Other (Simple Repeat, Microsatellite, RNA)	Rolling Circle	incorrect	58
Penelope	DNA	incorrect	18
Penelope	Rolling Circle	incorrect	21
Rolling Circle	DNA	incorrect	32
Rolling Circle	Rolling Circle	correct	23
SINE	DNA	incorrect	40
SINE	Rolling Circle	incorrect	30
Unclassified	DNA	incorrect	18
Unclassified	Rolling Circle	incorrect	12
