# Supplementary material for: Earl Grey: A Fully Automated User-Friendly Transposable Element Annotation and Analysis Pipeline
Source: Mol Biol Evol. 2024 Apr 5;41(4):msae068. doi: 10.1093/molbev/msae068 (PMC11003543; doi:10.1093/molbev/msae068)
Supplement: msae068_Supplementary_Data [file msae068_supplementary_data.zip › separatedSupplementaryTables/separatedSupplementaryTables/table_S5.xlsx]

## Sheet: Sheet1
Table S5: Significant statistical comparisons among consensus sequence lengths as generated by each software in each simulated genome
Genome	GC_Content	TE Classification	Method_1	Method_2	Kruskal Wallis			Dunn Post-Hoc Test
					chi.sq	df	p_value	Z	P.unadjusted	P-adjusted
250Mb	0.21	LTR	Earl Grey	RepeatModeler2	12.544	3	0.005733	2.99836	0.00271437	0.0162862
250Mb	0.21	LTR	Real References	RepeatModeler2	12.544	3	0.005733	2.87908	0.00398835	0.0199418
250Mb	0.42	DNA	Earl Grey	RepeatModeler2	11.093	3	0.01123	3.32947	0.00087011	0.00522068
250Mb	0.42	LTR	Earl Grey	RepeatModeler2	26.374	3	7.964e-06	4.73337	2.21e-06	1.325e-05
250Mb	0.42	LTR	Real References	RepeatModeler2	26.374	3	7.964e-06	3.61207	0.00030376	0.00155188
250Mb	0.58	LTR	Earl Grey	RepeatModeler2	13.087	3	0.004451	3.07074	0.00213528	0.0128117
250Mb	0.58	LTR	Real References	RepeatModeler2	13.087	3	0.004451	2.88067	0.00396831	0.0198415
400Mb	0.21	LTR	Earl Grey	EDTA	53.813	3	1.23e-11	5.73942	1e-08	6e-08
400Mb	0.21	LTR	EDTA	Real References	53.813	3	1.23e-11	-4.46985	7.83e-06	3.914e-05
400Mb	0.21	LTR	Earl Grey	RepeatModeler2	53.813	3	1.23e-11	2.93606	0.00332414	0.0132966
400Mb	0.21	LTR	Real References	RepeatModeler2	53.813	3	1.23e-11	2.75452	0.00587778	0.0176333
400Mb	0.21	LINE	Earl Grey	RepeatModeler2	12.204	2	0.002238	2.54184	0.0110271	0.0220542
400Mb	0.21	LINE	Real References	RepeatModeler2	12.204	2	0.002238	3.10669	0.00189194	0.0056758
400Mb	0.42	LTR	Earl Grey	EDTA	52.482	3	2.364e-11	5.68801	1e-08	8e-08
400Mb	0.42	LTR	EDTA	Real References	52.482	3	2.364e-11	-4.5572	5.18e-06	2.592e-05
400Mb	0.42	LTR	Earl Grey	RepeatModeler2	52.482	3	2.364e-11	3.52925	0.00041674	0.00166698
400Mb	0.42	LTR	Real References	RepeatModeler2	52.482	3	2.364e-11	3.40045	0.00067275	0.00201825
400Mb	0.58	LTR	Earl Grey	RepeatModeler2	52.482	3	2.364e-11	5.08781	3.6e-07	2.17e-06
400Mb	0.58	LTR	Real References	RepeatModeler2	52.482	3	2.364e-11	3.96041	7.482e-05	0.00037411
400Mb	0.58	LINE	Earl Grey	RepeatModeler2	6.9119	2	0.03156	2.51001	0.0120727	0.036218
800Mb	0.21	LTR	Earl Grey	EDTA	58.8	3	1.061e-12	5.91351	0	2e-08
800Mb	0.21	LTR	EDTA	Real References	58.8	3	1.061e-12	-4.58327	4.58e-06	2.289e-05
800Mb	0.21	LTR	Earl Grey	RepeatModeler2	58.8	3	1.061e-12	2.66737	0.00764475	0.030579
800Mb	0.42	DNA	Earl Grey	RepeatModeler2	13.079	3	0.004468	3.58903	0.00033191	0.00199145
800Mb	0.42	DNA	EDTA	RepeatModeler2	13.079	3	0.004468	2.85625	0.0042868	0.021434
800Mb	0.42	LTR	Earl Grey	RepeatModeler2	22.136	3	6.111e-05	3.97243	7.114e-05	0.00042686
800Mb	0.42	LTR	Real References	RepeatModeler2	22.136	3	6.111e-05	3.85705	0.00011476	0.00057382
800Mb	0.42	LINE	Earl Grey	RepeatModeler2	10.286	2	0.005841	3.09179	0.0019895	0.00596851
800Mb	0.58	LTR	Earl Grey	EDTA	62.063	3	2.13e-13	6.52185	0	0
800Mb	0.58	LTR	EDTA	Real References	62.063	3	2.13e-13	-4.53092	5.87e-06	2.936e-05
800Mb	0.58	LTR	Earl Grey	RepeatModeler2	62.063	3	2.13e-13	4.19097	2.778e-05	0.0001111
800Mb	0.58	LTR	Real References	RepeatModeler2	62.063	3	2.13e-13	3.54104	0.00039855	0.00119565
