# Supplementary material for: Earl Grey: A Fully Automated User-Friendly Transposable Element Annotation and Analysis Pipeline
Source: Mol Biol Evol. 2024 Apr 5;41(4):msae068. doi: 10.1093/molbev/msae068 (PMC11003543; doi:10.1093/molbev/msae068)
Supplement: msae068_Supplementary_Data [file msae068_supplementary_data.zip › separatedSupplementaryTables/separatedSupplementaryTables/table_S6.xlsx]

## Sheet: Sheet1
Table S6: TE consensus sequence lengths compared to real TE consensus length for each software in each simulated genome
Method	GenomeSize	GCcontent	quer.seq	subj.seq	classif	q.len	s.len	perc.len.of.ref
Earl Grey	250Mb Genome	21% GC	rnd-1_family-0#DNA/PIF-Harbinger	Turmoil2	DNA	7002	6999	100.043
Earl Grey	250Mb Genome	21% GC	rnd-1_family-1#DNA/Crypton-A	Crypton-10_CGi	DNA	2566	2566	100
Earl Grey	250Mb Genome	21% GC	rnd-1_family-10#SINE/Alu	AluY	SINE	317	311	101.929
Earl Grey	250Mb Genome	21% GC	rnd-1_family-11#SINE/5S-Deu-L2	SINE3-1	SINE	597	590	101.186
Earl Grey	250Mb Genome	21% GC	rnd-1_family-12#LTR/ERVL	HERVL	LTR	6516	6542	99.6026
Earl Grey	250Mb Genome	21% GC	rnd-1_family-13#DNA/CMC-Transib	TRANSIB1	DNA	3020	3014	100.199
Earl Grey	250Mb Genome	21% GC	rnd-1_family-14#LINE/L1-Tx1	L1-4_DR	LINE	5542	5548	99.8919
Earl Grey	250Mb Genome	21% GC	rnd-1_family-15#LTR/Pao	BELPADRE_I	LTR	6332	6326	100.095
Earl Grey	250Mb Genome	21% GC	rnd-1_family-16#DNA/Merlin	Merlin1_HS	DNA	1181	1175	100.511
Earl Grey	250Mb Genome	21% GC	rnd-1_family-17#Unknown	MITE_AA	Unclassified	525	521	100.768
Earl Grey	250Mb Genome	21% GC	rnd-1_family-18#DNA/Crypton-A	Crypton-10_CGi	DNA	2566	2566	100
Earl Grey	250Mb Genome	21% GC	rnd-1_family-19#LINE/Penelope	Penelope-1_DR	Penelope	4450	4446	100.09
Earl Grey	250Mb Genome	21% GC	rnd-1_family-2#LTR/Copia	COPIO_I	LTR	8671	8663	100.092
Earl Grey	250Mb Genome	21% GC	rnd-1_family-20#LTR/Gypsy	GYPSY8_DM	LTR	4956	4955	100.02
Earl Grey	250Mb Genome	21% GC	rnd-1_family-21#RC/Helitron	Helitron-1N3_DR	Rolling Circle	1848	1843	100.271
Earl Grey	250Mb Genome	21% GC	rnd-1_family-22#LTR/ERVL	HERVL	LTR	6516	6542	99.6026
Earl Grey	250Mb Genome	21% GC	rnd-1_family-23#DNA/TcMar-Tc1	TC1-2_DM	DNA	1651	1644	100.426
Earl Grey	250Mb Genome	21% GC	rnd-1_family-24#LINE/Penelope	Penelope-9_HM	Penelope	2190	2187	100.137
Earl Grey	250Mb Genome	21% GC	rnd-1_family-25#DNA/hAT-Charlie	hAT-9_DR	DNA	2390	2386	100.168
Earl Grey	250Mb Genome	21% GC	rnd-1_family-26#LTR/ERVL	HERVL	LTR	6520	6542	99.6637
Earl Grey	250Mb Genome	21% GC	rnd-1_family-27#LTR/Ngaro	SINE2-2_ADi	LTR	281	274	102.555
Earl Grey	250Mb Genome	21% GC	rnd-1_family-28#LINE/Penelope	Penelope-1_DR	Penelope	4450	4446	100.09
Earl Grey	250Mb Genome	21% GC	rnd-1_family-29#LTR/Ngaro	Ngaro1_DR	LTR	6570	6578	99.8784
Earl Grey	250Mb Genome	21% GC	rnd-1_family-3#LINE/L2	L2-46_DR	LINE	2521	2517	100.159
Earl Grey	250Mb Genome	21% GC	rnd-1_family-30#LTR/Pao	BEL12-I_DR	LTR	7735	7730	100.065
Earl Grey	250Mb Genome	21% GC	rnd-1_family-31#LTR/DIRS	DIRS-1_DR	LTR	5654	5654	100
Earl Grey	250Mb Genome	21% GC	rnd-1_family-32#DNA/PIF-Harbinger	Turmoil2	DNA	7002	6999	100.043
Earl Grey	250Mb Genome	21% GC	rnd-1_family-33#LTR/Ngaro	Ngaro1_DR	LTR	6570	6578	99.8784
Earl Grey	250Mb Genome	21% GC	rnd-1_family-34#LTR/Ngaro	Ngaro1_DR	LTR	6570	6578	99.8784
Earl Grey	250Mb Genome	21% GC	rnd-1_family-35#LINE/RTE-RTE	RTE1	LINE	3296	3291	100.152
Earl Grey	250Mb Genome	21% GC	rnd-1_family-36#LTR/Ngaro	Ngaro1_DR	LTR	6573	6578	99.924
Earl Grey	250Mb Genome	21% GC	rnd-1_family-37#DNA/TcMar-Tigger	Mariner-2_ACar	DNA	3336	3342	99.8205
Earl Grey	250Mb Genome	21% GC	rnd-1_family-38#LTR/Gypsy	GYPSY8_DM	LTR	4953	4955	99.9596
Earl Grey	250Mb Genome	21% GC	rnd-1_family-39#LTR/Ngaro	Ngaro1_DR	LTR	6573	6578	99.924
Earl Grey	250Mb Genome	21% GC	rnd-1_family-4#LTR/Gypsy	GYPSY1_MG	LTR	5238	5233	100.096
Earl Grey	250Mb Genome	21% GC	rnd-1_family-40#LTR/Pao	BEL12-I_DR	LTR	7735	7730	100.065
Earl Grey	250Mb Genome	21% GC	rnd-1_family-41#LTR/Ngaro	Ngaro1_DR	LTR	6570	6578	99.8784
Earl Grey	250Mb Genome	21% GC	rnd-1_family-5#LTR/ERVL	HERVL	LTR	6519	6542	99.6484
Earl Grey	250Mb Genome	21% GC	rnd-1_family-6#LINE/RTE-RTE	RTE1	LINE	3296	3291	100.152
Earl Grey	250Mb Genome	21% GC	rnd-1_family-7#LTR/Copia	Copia1_DM	LTR	4534	4530	100.088
Earl Grey	250Mb Genome	21% GC	rnd-1_family-8#LTR/Gypsy	GYPSY8_DM	LTR	4955	4955	100
Earl Grey	250Mb Genome	21% GC	rnd-1_family-9#DNA/PiggyBac	piggyBac-N1_DR	DNA	1011	1005	100.597
Earl Grey	250Mb Genome	21% GC	rnd-3_family-7#LTR/ERVL	HERVL	LTR	6516	6542	99.6026
Earl Grey	250Mb Genome	21% GC	rnd-4_family-16#LTR/DIRS	DIRS-1_DR	LTR	2549	5654	45.0831
Earl Grey	250Mb Genome	21% GC	rnd-4_family-2#DNA/TcMar-Tigger	Mariner-2_ACar	DNA	3335	3342	99.7905
Earl Grey	250Mb Genome	21% GC	rnd-5_family-7#DNA/Maverick	Polinton-1_DR	DNA	18351	18485	99.2751
Earl Grey	250Mb Genome	42% GC	rnd-1_family-0#LTR/Gypsy	GYPSY8_DM	LTR	4948	4955	99.8587
Earl Grey	250Mb Genome	42% GC	rnd-1_family-1#LINE/Penelope	Penelope-1_DR	Penelope	4448	4446	100.045
Earl Grey	250Mb Genome	42% GC	rnd-1_family-10#DNA/PiggyBac	piggyBac-N1_DR	DNA	1008	1005	100.299
Earl Grey	250Mb Genome	42% GC	rnd-1_family-11#RC/Helitron	Helitron-1N3_DR	Rolling Circle	1846	1843	100.163
Earl Grey	250Mb Genome	42% GC	rnd-1_family-12#LINE/Penelope	Penelope-9_HM	Penelope	2185	2187	99.9086
Earl Grey	250Mb Genome	42% GC	rnd-1_family-13#LTR/Pao	BELPADRE_I	LTR	6330	6326	100.063
Earl Grey	250Mb Genome	42% GC	rnd-1_family-14#LTR/Ngaro	Ngaro1_DR	LTR	6581	6578	100.046
Earl Grey	250Mb Genome	42% GC	rnd-1_family-15#LINE/L2	L2-46_DR	LINE	2523	2517	100.238
Earl Grey	250Mb Genome	42% GC	rnd-1_family-16#DNA/TcMar-Tigger	Mariner-2_ACar	DNA	3312	3342	99.1023
Earl Grey	250Mb Genome	42% GC	rnd-1_family-17#Unknown	MITE_AA	Unclassified	526	521	100.96
Earl Grey	250Mb Genome	42% GC	rnd-1_family-18#DNA/Maverick	Polinton-1_DR	DNA	16610	18485	89.8566
Earl Grey	250Mb Genome	42% GC	rnd-1_family-19#DNA/hAT-Charlie	hAT-9_DR	DNA	2390	2386	100.168
Earl Grey	250Mb Genome	42% GC	rnd-1_family-2#LTR/ERVL	HERVL	LTR	6543	6542	100.015
Earl Grey	250Mb Genome	42% GC	rnd-1_family-20#LINE/I-Jockey	G5_DM-Jockey	LINE	4848	4856	99.8353
Earl Grey	250Mb Genome	42% GC	rnd-1_family-21#DNA/TcMar-Tigger	Mariner-2_ACar	DNA	3313	3342	99.1323
Earl Grey	250Mb Genome	42% GC	rnd-1_family-22#SINE/5S-Deu-L2	SINE3-1	SINE	596	590	101.017
Earl Grey	250Mb Genome	42% GC	rnd-1_family-23#DNA/PIF-Harbinger	Turmoil2	DNA	6997	6999	99.9714
Earl Grey	250Mb Genome	42% GC	rnd-1_family-24#LTR/Ngaro	SINE2-2_ADi	LTR	281	274	102.555
Earl Grey	250Mb Genome	42% GC	rnd-1_family-25#LTR/Gypsy	GYPSY1_MG	LTR	5229	5233	99.9236
Earl Grey	250Mb Genome	42% GC	rnd-1_family-26#DNA/PiggyBac	piggyBac-N1_DR	DNA	1008	1005	100.299
Earl Grey	250Mb Genome	42% GC	rnd-1_family-27#DNA/TcMar-Tigger	Mariner-2_ACar	DNA	3312	3342	99.1023
Earl Grey	250Mb Genome	42% GC	rnd-1_family-28#DNA/Maverick	Polinton-1_DR	DNA	17545	18485	94.9148
Earl Grey	250Mb Genome	42% GC	rnd-1_family-29#LINE/I-Jockey	G5_DM-Jockey	LINE	4850	4856	99.8764
Earl Grey	250Mb Genome	42% GC	rnd-1_family-3#DNA/Maverick	Polinton-1_DR	DNA	16611	18485	89.8621
Earl Grey	250Mb Genome	42% GC	rnd-1_family-30#SINE/Alu	AluY	SINE	318	311	102.251
Earl Grey	250Mb Genome	42% GC	rnd-1_family-31#LTR/DIRS	DIRS-1_DR	LTR	5657	5654	100.053
Earl Grey	250Mb Genome	42% GC	rnd-1_family-32#LTR/DIRS	DIRS-1_DR	LTR	5657	5654	100.053
Earl Grey	250Mb Genome	42% GC	rnd-1_family-33#LTR/Copia	COPIO_I	LTR	8666	8663	100.035
Earl Grey	250Mb Genome	42% GC	rnd-1_family-34#DNA/Merlin	Merlin1_HS	DNA	1177	1175	100.17
Earl Grey	250Mb Genome	42% GC	rnd-1_family-35#LTR/Pao	BEL12-I_DR	LTR	7733	7730	100.039
Earl Grey	250Mb Genome	42% GC	rnd-1_family-36#LTR/Pao	BEL12-I_DR	LTR	7734	7730	100.052
Earl Grey	250Mb Genome	42% GC	rnd-1_family-37#LTR/Gypsy	GYPSY1_MG	LTR	5229	5233	99.9236
Earl Grey	250Mb Genome	42% GC	rnd-1_family-38#LINE/Penelope	Penelope-1_DR	Penelope	4448	4446	100.045
Earl Grey	250Mb Genome	42% GC	rnd-1_family-39#DNA/Crypton-A	Crypton-10_CGi	DNA	2567	2566	100.039
Earl Grey	250Mb Genome	42% GC	rnd-1_family-4#LTR/ERVL	MERVL	LTR	5492	5485	100.128
Earl Grey	250Mb Genome	42% GC	rnd-1_family-40#DNA/PIF-Harbinger	Turmoil2	DNA	6997	6999	99.9714
Earl Grey	250Mb Genome	42% GC	rnd-1_family-41#SINE/Alu	AluY	SINE	315	311	101.286
Earl Grey	250Mb Genome	42% GC	rnd-1_family-5#LINE/Penelope	Penelope-9_HM	Penelope	2185	2187	99.9086
Earl Grey	250Mb Genome	42% GC	rnd-1_family-6#LINE/L1-Tx1	L1-4_DR	LINE	5553	5548	100.09
Earl Grey	250Mb Genome	42% GC	rnd-1_family-7#LTR/Copia	COPIO_I	LTR	8666	8663	100.035
Earl Grey	250Mb Genome	42% GC	rnd-1_family-8#DNA/CMC-Transib	TRANSIB1	DNA	3020	3014	100.199
Earl Grey	250Mb Genome	42% GC	rnd-1_family-9#LTR/DIRS	DIRS-1_DR	LTR	5657	5654	100.053
Earl Grey	250Mb Genome	42% GC	rnd-2_family-20#DNA/Maverick	Polinton-1_DR	DNA	10141	18485	54.8607
Earl Grey	250Mb Genome	42% GC	rnd-2_family-22#LTR/Copia	Copia1_DM	LTR	4534	4530	100.088
Earl Grey	250Mb Genome	42% GC	rnd-2_family-8#LTR/Gypsy	GYPSY8_DM	LTR	4948	4955	99.8587
Earl Grey	250Mb Genome	42% GC	rnd-3_family-1#DNA/Maverick	Polinton-1_DR	DNA	11964	18485	64.7227
Earl Grey	250Mb Genome	42% GC	rnd-3_family-211#DNA/hAT-Charlie	hAT-9_DR	DNA	2390	2386	100.168
Earl Grey	250Mb Genome	42% GC	rnd-3_family-3#LTR/Copia	Copia1_DM	LTR	4534	4530	100.088
Earl Grey	250Mb Genome	42% GC	rnd-3_family-6#LTR/ERVL	HERVL	LTR	6543	6542	100.015
Earl Grey	250Mb Genome	42% GC	rnd-4_family-134#DNA/PiggyBac	piggyBac-N1_DR	DNA	1008	1005	100.299
Earl Grey	250Mb Genome	42% GC	rnd-4_family-150#LTR/Pao	BELPADRE_I	LTR	6330	6326	100.063
Earl Grey	250Mb Genome	42% GC	rnd-4_family-184#DNA/Crypton-A	Crypton-10_CGi	DNA	2567	2566	100.039
Earl Grey	250Mb Genome	42% GC	rnd-4_family-202#LTR/Pao	BEL12-I_DR	LTR	7734	7730	100.052
Earl Grey	250Mb Genome	42% GC	rnd-4_family-25#LTR/Copia	Copia1_DM	LTR	4533	4530	100.066
Earl Grey	250Mb Genome	42% GC	rnd-4_family-260#LTR/ERVL	HERVL	LTR	6543	6542	100.015
Earl Grey	250Mb Genome	42% GC	rnd-4_family-45#DNA/Maverick	Polinton-1_DR	DNA	10182	18485	55.0825
Earl Grey	250Mb Genome	42% GC	rnd-4_family-497#LTR/Gypsy	GYPSY1_MG	LTR	5229	5233	99.9236
Earl Grey	250Mb Genome	42% GC	rnd-4_family-542#DNA/CMC-Transib	TRANSIB1	DNA	3019	3014	100.166
Earl Grey	250Mb Genome	42% GC	rnd-4_family-92#DNA/Merlin	Merlin1_HS	DNA	1179	1175	100.34
Earl Grey	250Mb Genome	42% GC	rnd-5_family-10#LTR/ERVL	HERVL	LTR	6543	6542	100.015
Earl Grey	250Mb Genome	42% GC	rnd-5_family-255#LINE/I-Jockey	G5_DM-Jockey	LINE	4850	4856	99.8764
Earl Grey	250Mb Genome	42% GC	rnd-5_family-551#LTR/ERVL	HERVL	LTR	6543	6542	100.015
Earl Grey	250Mb Genome	58% GC	rnd-1_family-0#LTR/Gypsy	GYPSY1_MG	LTR	5239	5233	100.115
Earl Grey	250Mb Genome	58% GC	rnd-1_family-1#LTR/ERVL	HERVL	LTR	6541	6542	99.9847
Earl Grey	250Mb Genome	58% GC	rnd-1_family-10#SINE/5S-Deu-L2	SINE3-1	SINE	596	590	101.017
Earl Grey	250Mb Genome	58% GC	rnd-1_family-11#DNA/PiggyBac	piggyBac-N1_DR	DNA	1011	1005	100.597
Earl Grey	250Mb Genome	58% GC	rnd-1_family-12#LINE/L1-Tx1	L1-4_DR	LINE	5556	5548	100.144
Earl Grey	250Mb Genome	58% GC	rnd-1_family-13#DNA/TcMar-Tigger	Mariner-2_ACar	DNA	3339	3342	99.9102
Earl Grey	250Mb Genome	58% GC	rnd-1_family-14#LTR/Copia	COPIO_I	LTR	8668	8663	100.058
Earl Grey	250Mb Genome	58% GC	rnd-1_family-15#DNA/Maverick	Polinton-1_DR	DNA	15306	18485	82.8023
Earl Grey	250Mb Genome	58% GC	rnd-1_family-16#LTR/DIRS	DIRS-1_DR	LTR	5657	5654	100.053
Earl Grey	250Mb Genome	58% GC	rnd-1_family-17#LINE/L2	L2-46_DR	LINE	2515	2517	99.9205
Earl Grey	250Mb Genome	58% GC	rnd-1_family-18#RC/Helitron	Helitron-1N3_DR	Rolling Circle	1848	1843	100.271
Earl Grey	250Mb Genome	58% GC	rnd-1_family-19#LTR/Pao	BELPADRE_I	LTR	6327	6326	100.016
Earl Grey	250Mb Genome	58% GC	rnd-1_family-2#DNA/TcMar-Tigger	Mariner-2_ACar	DNA	3339	3342	99.9102
Earl Grey	250Mb Genome	58% GC	rnd-1_family-20#DNA/Merlin	Merlin1_HS	DNA	1177	1175	100.17
Earl Grey	250Mb Genome	58% GC	rnd-1_family-21#DNA/CMC-Transib	TRANSIB1	DNA	3011	3014	99.9005
Earl Grey	250Mb Genome	58% GC	rnd-1_family-22#Unknown	MITE_AA	Unclassified	526	521	100.96
Earl Grey	250Mb Genome	58% GC	rnd-1_family-23#DNA/Crypton-A	Crypton-10_CGi	DNA	2566	2566	100
Earl Grey	250Mb Genome	58% GC	rnd-1_family-24#LINE/Penelope	Penelope-9_HM	Penelope	2194	2187	100.32
Earl Grey	250Mb Genome	58% GC	rnd-1_family-25#LTR/Pao	BEL12-I_DR	LTR	7725	7730	99.9353
Earl Grey	250Mb Genome	58% GC	rnd-1_family-26#LTR/Gypsy	GYPSY8_DM	LTR	4957	4955	100.04
Earl Grey	250Mb Genome	58% GC	rnd-1_family-27#LTR/Pao	BEL12-I_DR	LTR	7724	7730	99.9224
Earl Grey	250Mb Genome	58% GC	rnd-1_family-28#DNA/Maverick	Polinton-1_DR	DNA	15631	18485	84.5605
Earl Grey	250Mb Genome	58% GC	rnd-1_family-29#DNA/TcMar-Tc1	TC1-2_DM	DNA	1646	1644	100.122
Earl Grey	250Mb Genome	58% GC	rnd-1_family-3#LINE/RTE-RTE	RTE1	LINE	3295	3291	100.122
Earl Grey	250Mb Genome	58% GC	rnd-1_family-30#LTR/Pao	BELPADRE_I	LTR	6327	6326	100.016
Earl Grey	250Mb Genome	58% GC	rnd-1_family-31#DNA/Crypton-A	Crypton-10_CGi	DNA	2566	2566	100
Earl Grey	250Mb Genome	58% GC	rnd-1_family-32#DNA/Merlin	Merlin1_HS	DNA	1177	1175	100.17
Earl Grey	250Mb Genome	58% GC	rnd-1_family-33#DNA/CMC-Transib	TRANSIB1	DNA	3012	3014	99.9336
Earl Grey	250Mb Genome	58% GC	rnd-1_family-34#LTR/Copia	Copia1_DM	LTR	4535	4530	100.11
Earl Grey	250Mb Genome	58% GC	rnd-1_family-35#DNA/hAT-Charlie	hAT-9_DR	DNA	2390	2386	100.168
Earl Grey	250Mb Genome	58% GC	rnd-1_family-36#LTR/Pao	BEL12-I_DR	LTR	7726	7730	99.9483
Earl Grey	250Mb Genome	58% GC	rnd-1_family-37#LTR/ERVL	HERVL	LTR	6541	6542	99.9847
Earl Grey	250Mb Genome	58% GC	rnd-1_family-38#LTR/ERVL	MERVL	LTR	5490	5485	100.091
Earl Grey	250Mb Genome	58% GC	rnd-1_family-39#LINE/I-Jockey	G5_DM-Jockey	LINE	4851	4856	99.897
Earl Grey	250Mb Genome	58% GC	rnd-1_family-40#DNA/TcMar-Tc1	TC1-2_DM	DNA	1646	1644	100.122
Earl Grey	250Mb Genome	58% GC	rnd-1_family-5#LTR/Ngaro	Ngaro1_DR	LTR	6582	6578	100.061
Earl Grey	250Mb Genome	58% GC	rnd-1_family-6#SINE/Alu	AluY	SINE	316	311	101.608
Earl Grey	250Mb Genome	58% GC	rnd-1_family-7#LTR/Ngaro	SINE2-2_ADi	LTR	280	274	102.19
Earl Grey	250Mb Genome	58% GC	rnd-1_family-8#LTR/Copia	COPIO_I	LTR	8668	8663	100.058
Earl Grey	250Mb Genome	58% GC	rnd-1_family-9#LTR/Gypsy	GYPSY8_DM	LTR	4957	4955	100.04
Earl Grey	250Mb Genome	58% GC	rnd-2_family-1#DNA/TcMar-Tigger	Mariner-2_ACar	DNA	3339	3342	99.9102
Earl Grey	250Mb Genome	58% GC	rnd-2_family-9#LTR/Pao	BEL12-I_DR	LTR	2242	7730	29.0039
Earl Grey	250Mb Genome	58% GC	rnd-3_family-29#DNA/Maverick	Polinton-1_DR	DNA	11985	18485	64.8364
Earl Grey	250Mb Genome	58% GC	rnd-4_family-5#DNA/Maverick	Polinton-1_DR	DNA	10143	18485	54.8715
Earl Grey	250Mb Genome	58% GC	rnd-4_family-601#DNA/PIF-Harbinger	Turmoil2	DNA	6934	6999	99.0713
Earl Grey	250Mb Genome	58% GC	rnd-4_family-799#DNA/TcMar-Tc1	TC1-2_DM	DNA	1646	1644	100.122
Earl Grey	250Mb Genome	58% GC	rnd-5_family-643#LTR/ERVL	MERVL	LTR	5488	5485	100.055
Earl Grey	400Mb Genome	21% GC	rnd-1_family-0#DNA/hAT-Charlie	hAT-9_DR	DNA	2397	2386	100.461
Earl Grey	400Mb Genome	21% GC	rnd-1_family-1#LTR/ERVL	HERVL	LTR	6545	6542	100.046
Earl Grey	400Mb Genome	21% GC	rnd-1_family-10#LINE/Penelope	Penelope-1_DR	Penelope	4450	4446	100.09
Earl Grey	400Mb Genome	21% GC	rnd-1_family-11#DNA/Maverick	Polinton-1_DR	DNA	18488	18485	100.016
Earl Grey	400Mb Genome	21% GC	rnd-1_family-12#DNA/Maverick	Polinton-1_DR	DNA	15256	18485	82.5318
Earl Grey	400Mb Genome	21% GC	rnd-1_family-13#DNA/CMC-Transib	TRANSIB1	DNA	3009	3014	99.8341
Earl Grey	400Mb Genome	21% GC	rnd-1_family-14#DNA/TcMar-Tigger	Mariner-2_ACar	DNA	3338	3342	99.8803
Earl Grey	400Mb Genome	21% GC	rnd-1_family-15#LTR/Ngaro	Ngaro1_DR	LTR	6580	6578	100.03
Earl Grey	400Mb Genome	21% GC	rnd-1_family-16#DNA/PiggyBac	piggyBac-N1_DR	DNA	1009	1005	100.398
Earl Grey	400Mb Genome	21% GC	rnd-1_family-17#LTR/Copia	Copia1_DM	LTR	4535	4530	100.11
Earl Grey	400Mb Genome	21% GC	rnd-1_family-18#LINE/L1-Tx1	L1-4_DR	LINE	5551	5548	100.054
Earl Grey	400Mb Genome	21% GC	rnd-1_family-19#DNA/TcMar-Tigger	Mariner-2_ACar	DNA	3338	3342	99.8803
Earl Grey	400Mb Genome	21% GC	rnd-1_family-2#LINE/Penelope	Penelope-1_DR	Penelope	4450	4446	100.09
Earl Grey	400Mb Genome	21% GC	rnd-1_family-20#DNA/CMC-Transib	TRANSIB1	DNA	3012	3014	99.9336
Earl Grey	400Mb Genome	21% GC	rnd-1_family-21#SINE/5S-Deu-L2	SINE3-1	SINE	599	590	101.525
Earl Grey	400Mb Genome	21% GC	rnd-1_family-22#LTR/ERVL	HERVL	LTR	6545	6542	100.046
Earl Grey	400Mb Genome	21% GC	rnd-1_family-23#LTR/Pao	BELPADRE_I	LTR	6332	6326	100.095
Earl Grey	400Mb Genome	21% GC	rnd-1_family-24#LTR/Gypsy	GYPSY1_MG	LTR	5232	5233	99.9809
Earl Grey	400Mb Genome	21% GC	rnd-1_family-25#LTR/Pao	BEL12-I_DR	LTR	7733	7730	100.039
Earl Grey	400Mb Genome	21% GC	rnd-1_family-26#LINE/I-Jockey	G5_DM-Jockey	LINE	4850	4856	99.8764
Earl Grey	400Mb Genome	21% GC	rnd-1_family-27#LTR/Ngaro	SINE2-2_ADi	LTR	281	274	102.555
Earl Grey	400Mb Genome	21% GC	rnd-1_family-28#LTR/Gypsy	GYPSY8_DM	LTR	4958	4955	100.061
Earl Grey	400Mb Genome	21% GC	rnd-1_family-29#LINE/L2	L2-46_DR	LINE	2516	2517	99.9603
Earl Grey	400Mb Genome	21% GC	rnd-1_family-3#RC/Helitron	Helitron-1N3_DR	Rolling Circle	1847	1843	100.217
Earl Grey	400Mb Genome	21% GC	rnd-1_family-30#LTR/Pao	BEL12-I_DR	LTR	7733	7730	100.039
Earl Grey	400Mb Genome	21% GC	rnd-1_family-31#LINE/I-Jockey	G5_DM-Jockey	LINE	4852	4856	99.9176
Earl Grey	400Mb Genome	21% GC	rnd-1_family-32#Unknown	MITE_AA	Unclassified	528	521	101.344
Earl Grey	400Mb Genome	21% GC	rnd-1_family-33#LINE/L2	L2-46_DR	LINE	2516	2517	99.9603
Earl Grey	400Mb Genome	21% GC	rnd-1_family-34#LTR/Ngaro	Ngaro1_DR	LTR	6580	6578	100.03
Earl Grey	400Mb Genome	21% GC	rnd-1_family-35#LTR/Pao	BEL12-I_DR	LTR	7733	7730	100.039
Earl Grey	400Mb Genome	21% GC	rnd-1_family-36#SINE/Alu	AluY	SINE	319	311	102.572
Earl Grey	400Mb Genome	21% GC	rnd-1_family-37#DNA/Crypton-A	Crypton-10_CGi	DNA	2573	2566	100.273
Earl Grey	400Mb Genome	21% GC	rnd-1_family-38#LINE/L2	L2-46_DR	LINE	2516	2517	99.9603
Earl Grey	400Mb Genome	21% GC	rnd-1_family-39#LINE/RTE-RTE	RTE1	LINE	3289	3291	99.9392
Earl Grey	400Mb Genome	21% GC	rnd-1_family-4#LTR/Pao	BELPADRE_I	LTR	6332	6326	100.095
Earl Grey	400Mb Genome	21% GC	rnd-1_family-40#RC/Helitron	Helitron-1N3_DR	Rolling Circle	1847	1843	100.217
Earl Grey	400Mb Genome	21% GC	rnd-1_family-41#LINE/I-Jockey	G5_DM-Jockey	LINE	4852	4856	99.9176
Earl Grey	400Mb Genome	21% GC	rnd-1_family-42#LINE/L2	L2-46_DR	LINE	2516	2517	99.9603
Earl Grey	400Mb Genome	21% GC	rnd-1_family-43#LTR/ERVL	MERVL	LTR	5489	5485	100.073
Earl Grey	400Mb Genome	21% GC	rnd-1_family-44#DNA/TcMar-Tc1	TC1-2_DM	DNA	1649	1644	100.304
Earl Grey	400Mb Genome	21% GC	rnd-1_family-5#LTR/Ngaro	Ngaro1_DR	LTR	6580	6578	100.03
Earl Grey	400Mb Genome	21% GC	rnd-1_family-6#DNA/Maverick	Polinton-1_DR	DNA	18488	18485	100.016
Earl Grey	400Mb Genome	21% GC	rnd-1_family-7#DNA/Merlin	Merlin1_HS	DNA	1180	1175	100.426
Earl Grey	400Mb Genome	21% GC	rnd-1_family-8#LTR/DIRS	DIRS-1_DR	LTR	5656	5654	100.035
Earl Grey	400Mb Genome	21% GC	rnd-1_family-9#LTR/ERVL	MERVL	LTR	5494	5485	100.164
Earl Grey	400Mb Genome	21% GC	rnd-3_family-12#LTR/ERVL	MERVL	LTR	5490	5485	100.091
Earl Grey	400Mb Genome	21% GC	rnd-3_family-13#LINE/RTE-RTE	RTE1	LINE	3287	3291	99.8785
Earl Grey	400Mb Genome	21% GC	rnd-3_family-7#DNA/Maverick	Polinton-1_DR	DNA	10384	18485	56.1753
Earl Grey	400Mb Genome	21% GC	rnd-3_family-8#DNA/Maverick	Polinton-1_DR	DNA	11988	18485	64.8526
Earl Grey	400Mb Genome	21% GC	rnd-4_family-12#LTR/Copia	COPIO_I	LTR	8661	8663	99.9769
Earl Grey	400Mb Genome	21% GC	rnd-4_family-18#LINE/RTE-RTE	RTE1	LINE	1867	3291	56.7305
Earl Grey	400Mb Genome	21% GC	rnd-4_family-21#LTR/Gypsy	GYPSY8_DM	LTR	4958	4955	100.061
Earl Grey	400Mb Genome	21% GC	rnd-4_family-59#LINE/L1-Tx1	L1-4_DR	LINE	1982	5548	35.7246
Earl Grey	400Mb Genome	21% GC	rnd-5_family-88#LTR/Gypsy	GYPSY1_MG	LTR	1934	5233	36.9578
Earl Grey	400Mb Genome	42% GC	rnd-1_family-0#LINE/Penelope	Penelope-1_DR	Penelope	4451	4446	100.112
Earl Grey	400Mb Genome	42% GC	rnd-1_family-1#LTR/Ngaro	Ngaro1_DR	LTR	6582	6578	100.061
Earl Grey	400Mb Genome	42% GC	rnd-1_family-10#LTR/Copia	Copia1_DM	LTR	4533	4530	100.066
Earl Grey	400Mb Genome	42% GC	rnd-1_family-11#DNA/PIF-Harbinger	Turmoil2	DNA	7000	6999	100.014
Earl Grey	400Mb Genome	42% GC	rnd-1_family-12#DNA/Merlin	Merlin1_HS	DNA	1177	1175	100.17
Earl Grey	400Mb Genome	42% GC	rnd-1_family-13#LTR/Gypsy	GYPSY1_MG	LTR	5239	5233	100.115
Earl Grey	400Mb Genome	42% GC	rnd-1_family-14#LTR/Gypsy	GYPSY8_DM	LTR	4957	4955	100.04
Earl Grey	400Mb Genome	42% GC	rnd-1_family-15#LTR/Pao	BELPADRE_I	LTR	6326	6326	100
Earl Grey	400Mb Genome	42% GC	rnd-1_family-16#LTR/DIRS	DIRS-1_DR	LTR	5648	5654	99.8939
Earl Grey	400Mb Genome	42% GC	rnd-1_family-17#LTR/Pao	BELPADRE_I	LTR	6325	6326	99.9842
Earl Grey	400Mb Genome	42% GC	rnd-1_family-18#LINE/RTE-RTE	RTE1	LINE	3297	3291	100.182
Earl Grey	400Mb Genome	42% GC	rnd-1_family-19#LTR/Copia	Copia1_DM	LTR	4533	4530	100.066
Earl Grey	400Mb Genome	42% GC	rnd-1_family-2#DNA/Crypton-A	Crypton-10_CGi	DNA	2565	2566	99.961
Earl Grey	400Mb Genome	42% GC	rnd-1_family-20#LTR/DIRS	DIRS-1_DR	LTR	5648	5654	99.8939
Earl Grey	400Mb Genome	42% GC	rnd-1_family-21#LINE/L1-Tx1	L1-4_DR	LINE	5552	5548	100.072
Earl Grey	400Mb Genome	42% GC	rnd-1_family-22#LTR/Pao	BELPADRE_I	LTR	6326	6326	100
Earl Grey	400Mb Genome	42% GC	rnd-1_family-23#LTR/DIRS	DIRS-1_DR	LTR	5648	5654	99.8939
Earl Grey	400Mb Genome	42% GC	rnd-1_family-24#DNA/Maverick	Polinton-1_DR	DNA	14421	18485	78.0146
Earl Grey	400Mb Genome	42% GC	rnd-1_family-25#LTR/Ngaro	Ngaro1_DR	LTR	6582	6578	100.061
Earl Grey	400Mb Genome	42% GC	rnd-1_family-26#DNA/hAT-Charlie	hAT-9_DR	DNA	2390	2386	100.168
Earl Grey	400Mb Genome	42% GC	rnd-1_family-27#SINE/5S-Deu-L2	SINE3-1	SINE	591	590	100.169
Earl Grey	400Mb Genome	42% GC	rnd-1_family-28#DNA/PIF-Harbinger	Turmoil2	DNA	7000	6999	100.014
Earl Grey	400Mb Genome	42% GC	rnd-1_family-29#LTR/Pao	BELPADRE_I	LTR	6326	6326	100
Earl Grey	400Mb Genome	42% GC	rnd-1_family-3#LINE/Penelope	Penelope-9_HM	Penelope	2195	2187	100.366
Earl Grey	400Mb Genome	42% GC	rnd-1_family-30#DNA/PiggyBac	piggyBac-N1_DR	DNA	1007	1005	100.199
Earl Grey	400Mb Genome	42% GC	rnd-1_family-31#LTR/ERVL	MERVL	LTR	5483	5485	99.9635
Earl Grey	400Mb Genome	42% GC	rnd-1_family-32#SINE/Alu	AluY	SINE	290	311	93.2476
Earl Grey	400Mb Genome	42% GC	rnd-1_family-33#DNA/CMC-Transib	TRANSIB1	DNA	3009	3014	99.8341
Earl Grey	400Mb Genome	42% GC	rnd-1_family-34#LTR/DIRS	DIRS-1_DR	LTR	5648	5654	99.8939
Earl Grey	400Mb Genome	42% GC	rnd-1_family-35#DNA/Crypton-A	Crypton-10_CGi	DNA	2565	2566	99.961
Earl Grey	400Mb Genome	42% GC	rnd-1_family-36#DNA/Maverick	Polinton-1_DR	DNA	18206	18485	98.4907
Earl Grey	400Mb Genome	42% GC	rnd-1_family-37#LINE/L1-Tx1	L1-4_DR	LINE	5554	5548	100.108
Earl Grey	400Mb Genome	42% GC	rnd-1_family-38#DNA/CMC-Transib	TRANSIB1	DNA	3010	3014	99.8673
Earl Grey	400Mb Genome	42% GC	rnd-1_family-39#LTR/Gypsy	GYPSY1_MG	LTR	5239	5233	100.115
Earl Grey	400Mb Genome	42% GC	rnd-1_family-4#DNA/TcMar-Fot1	MITE_AA	DNA	527	521	101.152
Earl Grey	400Mb Genome	42% GC	rnd-1_family-5#LTR/Pao	BEL12-I_DR	LTR	7733	7730	100.039
Earl Grey	400Mb Genome	42% GC	rnd-1_family-6#DNA/TcMar-Tc1	TC1-2_DM	DNA	1643	1644	99.9392
Earl Grey	400Mb Genome	42% GC	rnd-1_family-7#LINE/I-Jockey	G5_DM-Jockey	LINE	4862	4856	100.124
Earl Grey	400Mb Genome	42% GC	rnd-1_family-8#LINE/L2	L2-46_DR	LINE	2520	2517	100.119
Earl Grey	400Mb Genome	42% GC	rnd-1_family-9#RC/Helitron	Helitron-1N3_DR	Rolling Circle	1845	1843	100.109
Earl Grey	400Mb Genome	42% GC	rnd-2_family-16#DNA/TcMar-Tigger	Mariner-2_ACar	DNA	3346	3342	100.12
Earl Grey	400Mb Genome	42% GC	rnd-3_family-10#DNA/Maverick	Polinton-1_DR	DNA	11988	18485	64.8526
Earl Grey	400Mb Genome	42% GC	rnd-3_family-15#LINE/Penelope	Penelope-1_DR	Penelope	4451	4446	100.112
Earl Grey	400Mb Genome	42% GC	rnd-3_family-8#LTR/Pao	BEL12-I_DR	LTR	7733	7730	100.039
Earl Grey	400Mb Genome	42% GC	rnd-3_family-9#DNA/Maverick	Polinton-1_DR	DNA	10099	18485	54.6335
Earl Grey	400Mb Genome	42% GC	rnd-4_family-259#RC/Helitron	Helitron-1N3_DR	Rolling Circle	1845	1843	100.109
Earl Grey	400Mb Genome	42% GC	rnd-4_family-301#SINE/5S-Deu-L2	SINE3-1	SINE	592	590	100.339
Earl Grey	400Mb Genome	42% GC	rnd-4_family-474#LINE/Penelope	Penelope-1_DR	Penelope	4452	4446	100.135
Earl Grey	400Mb Genome	42% GC	rnd-4_family-61#LINE/L1-Tx1	L1-4_DR	LINE	5552	5548	100.072
Earl Grey	400Mb Genome	42% GC	rnd-4_family-665#LTR/ERVL	MERVL	LTR	5483	5485	99.9635
Earl Grey	400Mb Genome	42% GC	rnd-4_family-74#DNA/Maverick	Polinton-1_DR	DNA	18488	18485	100.016
Earl Grey	400Mb Genome	42% GC	rnd-4_family-796#LTR/Ngaro	SINE2-2_ADi	LTR	283	274	103.285
Earl Grey	400Mb Genome	42% GC	rnd-5_family-2043#LTR/Copia	COPIO_I	LTR	8524	8663	98.3955
Earl Grey	400Mb Genome	42% GC	rnd-5_family-3585#DNA/Crypton-A	Crypton-10_CGi	DNA	2565	2566	99.961
Earl Grey	400Mb Genome	42% GC	rnd-5_family-494#SINE/Alu	AluY	SINE	320	311	102.894
Earl Grey	400Mb Genome	42% GC	rnd-5_family-5869#LTR/Ngaro	Ngaro1_DR	LTR	6582	6578	100.061
Earl Grey	400Mb Genome	58% GC	rnd-1_family-0#DNA/Maverick	Polinton-1_DR	DNA	18490	18485	100.027
Earl Grey	400Mb Genome	58% GC	rnd-1_family-1#LINE/Penelope	Penelope-1_DR	Penelope	4445	4446	99.9775
Earl Grey	400Mb Genome	58% GC	rnd-1_family-10#LTR/ERVL	HERVL	LTR	6526	6542	99.7554
Earl Grey	400Mb Genome	58% GC	rnd-1_family-11#DNA/hAT-Charlie	hAT-9_DR	DNA	2393	2386	100.293
Earl Grey	400Mb Genome	58% GC	rnd-1_family-12#Unknown	MITE_AA	Unclassified	528	521	101.344
Earl Grey	400Mb Genome	58% GC	rnd-1_family-13#LINE/Penelope	Penelope-9_HM	Penelope	2189	2187	100.091
Earl Grey	400Mb Genome	58% GC	rnd-1_family-14#DNA/TcMar-Tigger	Mariner-2_ACar	DNA	3348	3342	100.18
Earl Grey	400Mb Genome	58% GC	rnd-1_family-15#DNA/Merlin	Merlin1_HS	DNA	1181	1175	100.511
Earl Grey	400Mb Genome	58% GC	rnd-1_family-16#LTR/Ngaro	Ngaro1_DR	LTR	6558	6578	99.696
Earl Grey	400Mb Genome	58% GC	rnd-1_family-17#LTR/ERVL	HERVL	LTR	6526	6542	99.7554
Earl Grey	400Mb Genome	58% GC	rnd-1_family-18#LTR/DIRS	DIRS-1_DR	LTR	5631	5654	99.5932
Earl Grey	400Mb Genome	58% GC	rnd-1_family-19#LTR/DIRS	DIRS-1_DR	LTR	5631	5654	99.5932
Earl Grey	400Mb Genome	58% GC	rnd-1_family-2#LTR/Pao	BELPADRE_I	LTR	6332	6326	100.095
Earl Grey	400Mb Genome	58% GC	rnd-1_family-20#LTR/Ngaro	Ngaro1_DR	LTR	6558	6578	99.696
Earl Grey	400Mb Genome	58% GC	rnd-1_family-21#LTR/ERVL	MERVL	LTR	5486	5485	100.018
Earl Grey	400Mb Genome	58% GC	rnd-1_family-22#LTR/Gypsy	GYPSY8_DM	LTR	4947	4955	99.8385
Earl Grey	400Mb Genome	58% GC	rnd-1_family-23#LINE/L1-Tx1	L1-4_DR	LINE	5550	5548	100.036
Earl Grey	400Mb Genome	58% GC	rnd-1_family-24#DNA/Crypton-A	Crypton-10_CGi	DNA	2569	2566	100.117
Earl Grey	400Mb Genome	58% GC	rnd-1_family-25#LTR/Ngaro	Ngaro1_DR	LTR	6569	6578	99.8632
Earl Grey	400Mb Genome	58% GC	rnd-1_family-26#RC/Helitron	Helitron-1N3_DR	Rolling Circle	1850	1843	100.38
Earl Grey	400Mb Genome	58% GC	rnd-1_family-27#LTR/Copia	COPIO_I	LTR	8667	8663	100.046
Earl Grey	400Mb Genome	58% GC	rnd-1_family-28#LTR/DIRS	DIRS-1_DR	LTR	5632	5654	99.6109
Earl Grey	400Mb Genome	58% GC	rnd-1_family-29#LTR/Pao	BEL12-I_DR	LTR	7718	7730	99.8448
Earl Grey	400Mb Genome	58% GC	rnd-1_family-3#DNA/TcMar-Tc1	TC1-2_DM	DNA	1650	1644	100.365
Earl Grey	400Mb Genome	58% GC	rnd-1_family-30#DNA/TcMar-Tigger	Mariner-2_ACar	DNA	3348	3342	100.18
Earl Grey	400Mb Genome	58% GC	rnd-1_family-31#LTR/Ngaro	SINE2-2_ADi	LTR	280	274	102.19
Earl Grey	400Mb Genome	58% GC	rnd-1_family-32#LTR/Gypsy	GYPSY8_DM	LTR	4947	4955	99.8385
Earl Grey	400Mb Genome	58% GC	rnd-1_family-33#LINE/RTE-RTE	RTE1	LINE	3296	3291	100.152
Earl Grey	400Mb Genome	58% GC	rnd-1_family-34#LTR/Copia	Copia1_DM	LTR	4529	4530	99.9779
Earl Grey	400Mb Genome	58% GC	rnd-1_family-35#LTR/Ngaro	Ngaro1_DR	LTR	6556	6578	99.6656
Earl Grey	400Mb Genome	58% GC	rnd-1_family-36#LTR/Pao	BEL12-I_DR	LTR	7720	7730	99.8706
Earl Grey	400Mb Genome	58% GC	rnd-1_family-37#LINE/L2	L2-46_DR	LINE	2518	2517	100.04
Earl Grey	400Mb Genome	58% GC	rnd-1_family-38#SINE/Alu	AluY	SINE	315	311	101.286
Earl Grey	400Mb Genome	58% GC	rnd-1_family-39#LTR/DIRS	DIRS-1_DR	LTR	5631	5654	99.5932
Earl Grey	400Mb Genome	58% GC	rnd-1_family-4#DNA/Maverick	Polinton-1_DR	DNA	18490	18485	100.027
Earl Grey	400Mb Genome	58% GC	rnd-1_family-40#LINE/Penelope	Penelope-1_DR	Penelope	4447	4446	100.022
Earl Grey	400Mb Genome	58% GC	rnd-1_family-41#LTR/Gypsy	GYPSY8_DM	LTR	4947	4955	99.8385
Earl Grey	400Mb Genome	58% GC	rnd-1_family-42#LTR/ERVL	HERVL	LTR	6526	6542	99.7554
Earl Grey	400Mb Genome	58% GC	rnd-1_family-43#LTR/ERVL	HERVL	LTR	6526	6542	99.7554
Earl Grey	400Mb Genome	58% GC	rnd-1_family-44#LTR/Pao	BEL12-I_DR	LTR	7720	7730	99.8706
Earl Grey	400Mb Genome	58% GC	rnd-1_family-45#LINE/L1-Tx1	L1-4_DR	LINE	5550	5548	100.036
Earl Grey	400Mb Genome	58% GC	rnd-1_family-46#LTR/ERVL	MERVL	LTR	5484	5485	99.9818
Earl Grey	400Mb Genome	58% GC	rnd-1_family-47#DNA/PIF-Harbinger	Turmoil2	DNA	6997	6999	99.9714
Earl Grey	400Mb Genome	58% GC	rnd-1_family-48#LINE/I-Jockey	G5_DM-Jockey	LINE	4861	4856	100.103
Earl Grey	400Mb Genome	58% GC	rnd-1_family-5#SINE/5S-Deu-L2	SINE3-1	SINE	596	590	101.017
Earl Grey	400Mb Genome	58% GC	rnd-1_family-6#LINE/L2	L2-46_DR	LINE	2518	2517	100.04
Earl Grey	400Mb Genome	58% GC	rnd-1_family-7#DNA/CMC-Transib	TRANSIB1	DNA	3020	3014	100.199
Earl Grey	400Mb Genome	58% GC	rnd-1_family-8#DNA/PIF-Harbinger	Turmoil2	DNA	6997	6999	99.9714
Earl Grey	400Mb Genome	58% GC	rnd-1_family-9#LINE/I-Jockey	G5_DM-Jockey	LINE	4860	4856	100.082
Earl Grey	400Mb Genome	58% GC	rnd-3_family-111#LINE/RTE-RTE	RTE1	LINE	3296	3291	100.152
Earl Grey	400Mb Genome	58% GC	rnd-3_family-13#LTR/Pao	BEL12-I_DR	LTR	7719	7730	99.8577
Earl Grey	400Mb Genome	58% GC	rnd-3_family-41#DNA/Maverick	Polinton-1_DR	DNA	11813	18485	63.9059
Earl Grey	400Mb Genome	58% GC	rnd-4_family-1158#Unknown	MITE_AA	Unclassified	528	521	101.344
Earl Grey	400Mb Genome	58% GC	rnd-4_family-25#LINE/Penelope	Penelope-1_DR	Penelope	4445	4446	99.9775
Earl Grey	400Mb Genome	58% GC	rnd-4_family-36#LTR/Pao	BEL12-I_DR	LTR	7720	7730	99.8706
Earl Grey	400Mb Genome	58% GC	rnd-4_family-58#LTR/Copia	Copia1_DM	LTR	4529	4530	99.9779
Earl Grey	400Mb Genome	58% GC	rnd-4_family-651#LINE/Penelope	Penelope-9_HM	Penelope	2194	2187	100.32
Earl Grey	400Mb Genome	58% GC	rnd-5_family-10703#LINE/L2	L2-46_DR	LINE	2516	2517	99.9603
Earl Grey	400Mb Genome	58% GC	rnd-5_family-1286#LTR/ERVL	HERVL	LTR	6526	6542	99.7554
Earl Grey	400Mb Genome	58% GC	rnd-5_family-1537#DNA/Crypton-A	Crypton-10_CGi	DNA	2568	2566	100.078
Earl Grey	400Mb Genome	58% GC	rnd-5_family-3835#LINE/RTE-RTE	RTE1	LINE	3295	3291	100.122
Earl Grey	400Mb Genome	58% GC	rnd-5_family-623#LINE/L1-Tx1	L1-4_DR	LINE	5538	5548	99.8198
Earl Grey	800Mb Genome	21% GC	rnd-1_family-0#DNA/Maverick	Polinton-1_DR	DNA	15076	18485	81.558
Earl Grey	800Mb Genome	21% GC	rnd-1_family-1#LTR/ERVL	HERVL	LTR	6544	6542	100.031
Earl Grey	800Mb Genome	21% GC	rnd-1_family-10#RC/Helitron	Helitron-1N3_DR	Rolling Circle	1851	1843	100.434
Earl Grey	800Mb Genome	21% GC	rnd-1_family-11#LINE/RTE-RTE	RTE1	LINE	3299	3291	100.243
Earl Grey	800Mb Genome	21% GC	rnd-1_family-12#DNA/PiggyBac	piggyBac-N1_DR	DNA	1007	1005	100.199
Earl Grey	800Mb Genome	21% GC	rnd-1_family-13#DNA/hAT-Charlie	hAT-9_DR	DNA	2388	2386	100.084
Earl Grey	800Mb Genome	21% GC	rnd-1_family-14#LTR/Ngaro	Ngaro1_DR	LTR	6582	6578	100.061
Earl Grey	800Mb Genome	21% GC	rnd-1_family-15#DNA/CMC-Transib	TRANSIB1	DNA	3017	3014	100.1
Earl Grey	800Mb Genome	21% GC	rnd-1_family-16#DNA/Maverick	Polinton-1_DR	DNA	17097	18485	92.4912
Earl Grey	800Mb Genome	21% GC	rnd-1_family-17#DNA/Maverick	Polinton-1_DR	DNA	18489	18485	100.022
Earl Grey	800Mb Genome	21% GC	rnd-1_family-18#DNA/Crypton-A	Crypton-10_CGi	DNA	2566	2566	100
Earl Grey	800Mb Genome	21% GC	rnd-1_family-19#SINE/5S-Deu-L2	SINE3-1	SINE	597	590	101.186
Earl Grey	800Mb Genome	21% GC	rnd-1_family-2#LINE/Penelope	Penelope-1_DR	Penelope	4449	4446	100.067
Earl Grey	800Mb Genome	21% GC	rnd-1_family-20#LTR/Gypsy	GYPSY8_DM	LTR	4958	4955	100.061
Earl Grey	800Mb Genome	21% GC	rnd-1_family-21#DNA/hAT-Charlie	hAT-9_DR	DNA	2388	2386	100.084
Earl Grey	800Mb Genome	21% GC	rnd-1_family-22#SINE/Alu	AluY	SINE	318	311	102.251
Earl Grey	800Mb Genome	21% GC	rnd-1_family-23#Unknown	MITE_AA	Unclassified	525	521	100.768
Earl Grey	800Mb Genome	21% GC	rnd-1_family-24#DNA/CMC-Transib	TRANSIB1	DNA	3017	3014	100.1
Earl Grey	800Mb Genome	21% GC	rnd-1_family-25#LTR/Pao	BELPADRE_I	LTR	6325	6326	99.9842
Earl Grey	800Mb Genome	21% GC	rnd-1_family-26#DNA/PIF-Harbinger	Turmoil2	DNA	7002	6999	100.043
Earl Grey	800Mb Genome	21% GC	rnd-1_family-27#LTR/Pao	BELPADRE_I	LTR	6325	6326	99.9842
Earl Grey	800Mb Genome	21% GC	rnd-1_family-28#DNA/TcMar-Tigger	Mariner-2_ACar	DNA	3348	3342	100.18
Earl Grey	800Mb Genome	21% GC	rnd-1_family-29#LTR/ERVL	MERVL	LTR	5492	5485	100.128
Earl Grey	800Mb Genome	21% GC	rnd-1_family-3#LTR/ERVL	MERVL	LTR	5492	5485	100.128
Earl Grey	800Mb Genome	21% GC	rnd-1_family-30#LINE/L1-Tx1	L1-4_DR	LINE	5546	5548	99.964
Earl Grey	800Mb Genome	21% GC	rnd-1_family-31#DNA/TcMar-Tc1	TC1-2_DM	DNA	1647	1644	100.182
Earl Grey	800Mb Genome	21% GC	rnd-1_family-32#LTR/Ngaro	Ngaro1_DR	LTR	6582	6578	100.061
Earl Grey	800Mb Genome	21% GC	rnd-1_family-4#DNA/PIF-Harbinger	Turmoil2	DNA	7002	6999	100.043
Earl Grey	800Mb Genome	21% GC	rnd-1_family-5#DNA/Maverick	Polinton-1_DR	DNA	18489	18485	100.022
Earl Grey	800Mb Genome	21% GC	rnd-1_family-6#DNA/Merlin	Merlin1_HS	DNA	1180	1175	100.426
Earl Grey	800Mb Genome	21% GC	rnd-1_family-7#DNA/Maverick	Polinton-1_DR	DNA	16862	18485	91.2199
Earl Grey	800Mb Genome	21% GC	rnd-1_family-8#LTR/DIRS	DIRS-1_DR	LTR	5659	5654	100.088
Earl Grey	800Mb Genome	21% GC	rnd-1_family-9#RC/Helitron	Helitron-1N3_DR	Rolling Circle	1850	1843	100.38
Earl Grey	800Mb Genome	21% GC	rnd-3_family-7#DNA/Maverick	Polinton-1_DR	DNA	11988	18485	64.8526
Earl Grey	800Mb Genome	21% GC	rnd-4_family-2#Unknown	Mariner-2_ACar	Unclassified	779	3342	23.3094
Earl Grey	800Mb Genome	21% GC	rnd-4_family-25#LINE/I-Jockey	G5_DM-Jockey	LINE	4831	4856	99.4852
Earl Grey	800Mb Genome	21% GC	rnd-4_family-3#LTR/Pao	BELPADRE_I	LTR	6325	6326	99.9842
Earl Grey	800Mb Genome	21% GC	rnd-4_family-36#DNA/hAT-Charlie	hAT-9_DR	DNA	1407	2386	58.969
Earl Grey	800Mb Genome	21% GC	rnd-4_family-4#DNA/PIF-Harbinger	Turmoil2	DNA	7002	6999	100.043
Earl Grey	800Mb Genome	21% GC	rnd-4_family-41#LTR/ERVL	HERVL	LTR	6544	6542	100.031
Earl Grey	800Mb Genome	21% GC	rnd-4_family-43#LINE/Penelope	Penelope-1_DR	Penelope	4449	4446	100.067
Earl Grey	800Mb Genome	21% GC	rnd-4_family-56#DNA/Maverick	Polinton-1_DR	DNA	10200	18485	55.1799
Earl Grey	800Mb Genome	21% GC	rnd-4_family-6#LTR/Copia	COPIO_I	LTR	11140	8663	128.593
Earl Grey	800Mb Genome	21% GC	rnd-4_family-72#LTR/Ngaro	Ngaro1_DR	LTR	6582	6578	100.061
Earl Grey	800Mb Genome	21% GC	rnd-4_family-74#LTR/Gypsy	GYPSY1_MG	LTR	5220	5233	99.7516
Earl Grey	800Mb Genome	21% GC	rnd-4_family-9#LINE/L1-Tx1	L1-4_DR	LINE	5546	5548	99.964
Earl Grey	800Mb Genome	21% GC	rnd-5_family-143#Unknown	Crypton-10_CGi	Unclassified	2155	2566	83.9829
Earl Grey	800Mb Genome	21% GC	rnd-5_family-158#DNA/TcMar-Tc1	TC1-2_DM	DNA	728	1644	44.2822
Earl Grey	800Mb Genome	21% GC	rnd-5_family-165#LTR/Copia	Copia1_DM	LTR	3369	4530	74.3709
Earl Grey	800Mb Genome	21% GC	rnd-5_family-195#LINE/I-Jockey	G5_DM-Jockey	LINE	2222	4856	45.7578
Earl Grey	800Mb Genome	21% GC	rnd-5_family-196#LTR/ERVL	HERVL	LTR	6544	6542	100.031
Earl Grey	800Mb Genome	21% GC	rnd-5_family-284#DNA/TcMar-Tc1	TC1-2_DM	DNA	1237	1644	75.2433
Earl Grey	800Mb Genome	21% GC	rnd-5_family-38#Unknown	MITE_AA	Unclassified	395	521	75.8157
Earl Grey	800Mb Genome	21% GC	rnd-5_family-53#DNA/TcMar-Tc1	TC1-2_DM	DNA	1021	1644	62.1046
Earl Grey	800Mb Genome	21% GC	rnd-5_family-61#LTR/Copia	Copia1_DM	LTR	4534	4530	100.088
Earl Grey	800Mb Genome	21% GC	rnd-5_family-74#LTR/Copia	Copia1_DM	LTR	4534	4530	100.088
Earl Grey	800Mb Genome	21% GC	rnd-5_family-82#DNA/PiggyBac	piggyBac-N1_DR	DNA	1312	1005	130.547
Earl Grey	800Mb Genome	42% GC	rnd-1_family-0#DNA/PIF-Harbinger	Turmoil2	DNA	6987	6999	99.8285
Earl Grey	800Mb Genome	42% GC	rnd-1_family-1#LINE/Penelope	Penelope-1_DR	Penelope	4451	4446	100.112
Earl Grey	800Mb Genome	42% GC	rnd-1_family-10#DNA/TcMar-Tc1	TC1-2_DM	DNA	1649	1644	100.304
Earl Grey	800Mb Genome	42% GC	rnd-1_family-11#DNA/PIF-Harbinger	Turmoil2	DNA	6990	6999	99.8714
Earl Grey	800Mb Genome	42% GC	rnd-1_family-12#LTR/Copia	Copia1_DM	LTR	4533	4530	100.066
Earl Grey	800Mb Genome	42% GC	rnd-1_family-13#DNA/PIF-Harbinger	Turmoil2	DNA	6986	6999	99.8143
Earl Grey	800Mb Genome	42% GC	rnd-1_family-14#DNA/PIF-Harbinger	Turmoil2	DNA	6990	6999	99.8714
Earl Grey	800Mb Genome	42% GC	rnd-1_family-15#DNA/CMC-Transib	TRANSIB1	DNA	3019	3014	100.166
Earl Grey	800Mb Genome	42% GC	rnd-1_family-16#DNA/PiggyBac	piggyBac-N1_DR	DNA	1011	1005	100.597
Earl Grey	800Mb Genome	42% GC	rnd-1_family-17#DNA/CMC-Transib	TRANSIB1	DNA	3019	3014	100.166
Earl Grey	800Mb Genome	42% GC	rnd-1_family-18#LTR/Ngaro	SINE2-2_ADi	LTR	278	274	101.46
Earl Grey	800Mb Genome	42% GC	rnd-1_family-19#LTR/Pao	BELPADRE_I	LTR	6329	6326	100.047
Earl Grey	800Mb Genome	42% GC	rnd-1_family-2#LTR/ERVL	HERVL	LTR	6541	6542	99.9847
Earl Grey	800Mb Genome	42% GC	rnd-1_family-20#SINE/5S-Deu-L2	SINE3-1	SINE	597	590	101.186
Earl Grey	800Mb Genome	42% GC	rnd-1_family-21#DNA/TcMar-Tigger	Mariner-2_ACar	DNA	3345	3342	100.09
Earl Grey	800Mb Genome	42% GC	rnd-1_family-22#LTR/Pao	BELPADRE_I	LTR	6329	6326	100.047
Earl Grey	800Mb Genome	42% GC	rnd-1_family-23#LTR/Gypsy	GYPSY8_DM	LTR	4958	4955	100.061
Earl Grey	800Mb Genome	42% GC	rnd-1_family-24#DNA/Merlin	Merlin1_HS	DNA	1181	1175	100.511
Earl Grey	800Mb Genome	42% GC	rnd-1_family-25#LINE/I-Jockey	G5_DM-Jockey	LINE	4861	4856	100.103
Earl Grey	800Mb Genome	42% GC	rnd-1_family-26#LINE/L1-Tx1	L1-4_DR	LINE	5552	5548	100.072
Earl Grey	800Mb Genome	42% GC	rnd-1_family-27#DNA/hAT-Charlie	hAT-9_DR	DNA	2390	2386	100.168
Earl Grey	800Mb Genome	42% GC	rnd-1_family-28#DNA/hAT-Charlie	hAT-9_DR	DNA	2390	2386	100.168
Earl Grey	800Mb Genome	42% GC	rnd-1_family-29#DNA/hAT-Charlie	hAT-9_DR	DNA	2390	2386	100.168
Earl Grey	800Mb Genome	42% GC	rnd-1_family-3#LTR/Ngaro	Ngaro1_DR	LTR	6556	6578	99.6656
Earl Grey	800Mb Genome	42% GC	rnd-1_family-30#LTR/Copia	Copia1_DM	LTR	4533	4530	100.066
Earl Grey	800Mb Genome	42% GC	rnd-1_family-31#LTR/Pao	BELPADRE_I	LTR	6329	6326	100.047
Earl Grey	800Mb Genome	42% GC	rnd-1_family-32#LINE/RTE-RTE	RTE1	LINE	3287	3291	99.8785
Earl Grey	800Mb Genome	42% GC	rnd-1_family-33#DNA/Merlin	Merlin1_HS	DNA	1183	1175	100.681
Earl Grey	800Mb Genome	42% GC	rnd-1_family-34#LINE/I-Jockey	G5_DM-Jockey	LINE	4861	4856	100.103
Earl Grey	800Mb Genome	42% GC	rnd-1_family-35#DNA/Maverick	Polinton-1_DR	DNA	11512	18485	62.2775
Earl Grey	800Mb Genome	42% GC	rnd-1_family-36#LTR/Ngaro	Ngaro1_DR	LTR	6556	6578	99.6656
Earl Grey	800Mb Genome	42% GC	rnd-1_family-37#DNA/Crypton-A	Crypton-10_CGi	DNA	2571	2566	100.195
Earl Grey	800Mb Genome	42% GC	rnd-1_family-4#LINE/Penelope	Penelope-9_HM	Penelope	2193	2187	100.274
Earl Grey	800Mb Genome	42% GC	rnd-1_family-5#SINE/Alu	AluY	SINE	316	311	101.608
Earl Grey	800Mb Genome	42% GC	rnd-1_family-6#LINE/RTE-RTE	RTE1	LINE	3287	3291	99.8785
Earl Grey	800Mb Genome	42% GC	rnd-1_family-7#LTR/ERVL	MERVL	LTR	5485	5485	100
Earl Grey	800Mb Genome	42% GC	rnd-1_family-8#LTR/Ngaro	Ngaro1_DR	LTR	6556	6578	99.6656
Earl Grey	800Mb Genome	42% GC	rnd-1_family-9#DNA/TcMar-Tigger	Mariner-2_ACar	DNA	3344	3342	100.06
Earl Grey	800Mb Genome	42% GC	rnd-3_family-39#LINE/Penelope	Penelope-1_DR	Penelope	4452	4446	100.135
Earl Grey	800Mb Genome	42% GC	rnd-3_family-93#LTR/Copia	COPIO_I	LTR	8660	8663	99.9654
Earl Grey	800Mb Genome	42% GC	rnd-4_family-10#LINE/L2	L2-46_DR	LINE	2519	2517	100.079
Earl Grey	800Mb Genome	42% GC	rnd-4_family-119#DNA/Maverick	Polinton-1_DR	DNA	18363	18485	99.34
Earl Grey	800Mb Genome	42% GC	rnd-4_family-1263#LTR/Pao	BELPADRE_I	LTR	6329	6326	100.047
Earl Grey	800Mb Genome	42% GC	rnd-4_family-1387#LINE/I-Jockey	G5_DM-Jockey	LINE	4861	4856	100.103
Earl Grey	800Mb Genome	42% GC	rnd-4_family-1524#RC/Helitron	Helitron-1N3_DR	Rolling Circle	1847	1843	100.217
Earl Grey	800Mb Genome	42% GC	rnd-4_family-1682#Unknown	MITE_AA	Unclassified	527	521	101.152
Earl Grey	800Mb Genome	42% GC	rnd-4_family-17#LINE/L1-Tx1	L1-4_DR	LINE	5552	5548	100.072
Earl Grey	800Mb Genome	42% GC	rnd-4_family-18#LINE/Penelope	Penelope-1_DR	Penelope	4452	4446	100.135
Earl Grey	800Mb Genome	42% GC	rnd-4_family-390#DNA/TcMar-Tc1	TC1-2_DM	DNA	1650	1644	100.365
Earl Grey	800Mb Genome	42% GC	rnd-4_family-391#LTR/Ngaro	Ngaro1_DR	LTR	6556	6578	99.6656
Earl Grey	800Mb Genome	42% GC	rnd-4_family-393#DNA/Maverick	Polinton-1_DR	DNA	11163	18485	60.3895
Earl Grey	800Mb Genome	42% GC	rnd-4_family-46#LTR/ERVL	HERVL	LTR	6541	6542	99.9847
Earl Grey	800Mb Genome	42% GC	rnd-4_family-67#LTR/Gypsy	GYPSY1_MG	LTR	5205	5233	99.4649
Earl Grey	800Mb Genome	42% GC	rnd-5_family-168#LTR/Gypsy	GYPSY8_DM	LTR	4958	4955	100.061
Earl Grey	800Mb Genome	42% GC	rnd-5_family-614#LTR/ERVL	HERVL	LTR	6541	6542	99.9847
Earl Grey	800Mb Genome	42% GC	rnd-5_family-637#LTR/ERVL	HERVL	LTR	6541	6542	99.9847
Earl Grey	800Mb Genome	42% GC	rnd-5_family-736#DNA/hAT-Charlie	hAT-9_DR	DNA	2390	2386	100.168
Earl Grey	800Mb Genome	42% GC	rnd-5_family-928#DNA/TcMar-Tigger	Mariner-2_ACar	DNA	3343	3342	100.03
Earl Grey	800Mb Genome	58% GC	rnd-1_family-0#LTR/Ngaro	Ngaro1_DR	LTR	6579	6578	100.015
Earl Grey	800Mb Genome	58% GC	rnd-1_family-1#LTR/Copia	Copia1_DM	LTR	4537	4530	100.155
Earl Grey	800Mb Genome	58% GC	rnd-1_family-10#LTR/Pao	BEL12-I_DR	LTR	7730	7730	100
Earl Grey	800Mb Genome	58% GC	rnd-1_family-11#LTR/Pao	BEL12-I_DR	LTR	7730	7730	100
Earl Grey	800Mb Genome	58% GC	rnd-1_family-12#LINE/L1-Tx1	L1-4_DR	LINE	5548	5548	100
Earl Grey	800Mb Genome	58% GC	rnd-1_family-13#LTR/Gypsy	GYPSY8_DM	LTR	4959	4955	100.081
Earl Grey	800Mb Genome	58% GC	rnd-1_family-14#DNA/TcMar-Tc1	TC1-2_DM	DNA	1648	1644	100.243
Earl Grey	800Mb Genome	58% GC	rnd-1_family-15#SINE/tRNA-V	SINE2-2_ADi	SINE	247	274	90.146
Earl Grey	800Mb Genome	58% GC	rnd-1_family-16#DNA/hAT-Charlie	hAT-9_DR	DNA	2390	2386	100.168
Earl Grey	800Mb Genome	58% GC	rnd-1_family-17#LINE/L2	L2-46_DR	LINE	2522	2517	100.199
Earl Grey	800Mb Genome	58% GC	rnd-1_family-18#LTR/Copia	COPIO_I	LTR	8667	8663	100.046
Earl Grey	800Mb Genome	58% GC	rnd-1_family-19#DNA/Crypton-A	Crypton-10_CGi	DNA	2570	2566	100.156
Earl Grey	800Mb Genome	58% GC	rnd-1_family-2#DNA/PIF-Harbinger	Turmoil2	DNA	7000	6999	100.014
Earl Grey	800Mb Genome	58% GC	rnd-1_family-20#LTR/Gypsy	GYPSY8_DM	LTR	4958	4955	100.061
Earl Grey	800Mb Genome	58% GC	rnd-1_family-21#LTR/Ngaro	Ngaro1_DR	LTR	6579	6578	100.015
Earl Grey	800Mb Genome	58% GC	rnd-1_family-22#DNA/hAT-Charlie	hAT-9_DR	DNA	2390	2386	100.168
Earl Grey	800Mb Genome	58% GC	rnd-1_family-23#LTR/Ngaro	Ngaro1_DR	LTR	6579	6578	100.015
Earl Grey	800Mb Genome	58% GC	rnd-1_family-24#LTR/Pao	BEL12-I_DR	LTR	7730	7730	100
Earl Grey	800Mb Genome	58% GC	rnd-1_family-25#LINE/I-Jockey	G5_DM-Jockey	LINE	4860	4856	100.082
Earl Grey	800Mb Genome	58% GC	rnd-1_family-26#DNA/Crypton-A	Crypton-10_CGi	DNA	2570	2566	100.156
Earl Grey	800Mb Genome	58% GC	rnd-1_family-27#DNA/TcMar-Fot1	MITE_AA	DNA	523	521	100.384
Earl Grey	800Mb Genome	58% GC	rnd-1_family-28#LTR/Pao	BELPADRE_I	LTR	6332	6326	100.095
Earl Grey	800Mb Genome	58% GC	rnd-1_family-29#LTR/ERVL	MERVL	LTR	5488	5485	100.055
Earl Grey	800Mb Genome	58% GC	rnd-1_family-3#LTR/Pao	BEL12-I_DR	LTR	7730	7730	100
Earl Grey	800Mb Genome	58% GC	rnd-1_family-30#LTR/Pao	BELPADRE_I	LTR	6332	6326	100.095
Earl Grey	800Mb Genome	58% GC	rnd-1_family-31#SINE/Alu	AluY	SINE	319	311	102.572
Earl Grey	800Mb Genome	58% GC	rnd-1_family-32#LTR/Pao	BELPADRE_I	LTR	6331	6326	100.079
Earl Grey	800Mb Genome	58% GC	rnd-1_family-33#LTR/ERVL	MERVL	LTR	5488	5485	100.055
Earl Grey	800Mb Genome	58% GC	rnd-1_family-34#LTR/Copia	COPIO_I	LTR	8667	8663	100.046
Earl Grey	800Mb Genome	58% GC	rnd-1_family-35#DNA/TcMar-Tigger	Mariner-2_ACar	DNA	3346	3342	100.12
Earl Grey	800Mb Genome	58% GC	rnd-1_family-4#SINE/5S-Deu-L2	SINE3-1	SINE	594	590	100.678
Earl Grey	800Mb Genome	58% GC	rnd-1_family-5#LINE/L1-Tx1	L1-4_DR	LINE	5548	5548	100
Earl Grey	800Mb Genome	58% GC	rnd-1_family-6#DNA/PiggyBac	piggyBac-N1_DR	DNA	1011	1005	100.597
Earl Grey	800Mb Genome	58% GC	rnd-1_family-7#DNA/Merlin	Merlin1_HS	DNA	1181	1175	100.511
Earl Grey	800Mb Genome	58% GC	rnd-1_family-8#LTR/DIRS	DIRS-1_DR	LTR	5652	5654	99.9646
Earl Grey	800Mb Genome	58% GC	rnd-1_family-9#LTR/Ngaro	Ngaro1_DR	LTR	6579	6578	100.015
Earl Grey	800Mb Genome	58% GC	rnd-3_family-248#LINE/Penelope	Penelope-1_DR	Penelope	4452	4446	100.135
Earl Grey	800Mb Genome	58% GC	rnd-3_family-4#LTR/Pao	BEL12-I_DR	LTR	7730	7730	100
Earl Grey	800Mb Genome	58% GC	rnd-3_family-48#LTR/DIRS	DIRS-1_DR	LTR	5652	5654	99.9646
Earl Grey	800Mb Genome	58% GC	rnd-4_family-1196#LINE/Penelope	Penelope-9_HM	Penelope	2196	2187	100.412
Earl Grey	800Mb Genome	58% GC	rnd-4_family-1487#RC/Helitron	Helitron-1N3_DR	Rolling Circle	1839	1843	99.783
Earl Grey	800Mb Genome	58% GC	rnd-4_family-262#LTR/ERVL	MERVL	LTR	5488	5485	100.055
Earl Grey	800Mb Genome	58% GC	rnd-4_family-340#DNA/TcMar-Tc1	TC1-2_DM	DNA	1648	1644	100.243
Earl Grey	800Mb Genome	58% GC	rnd-4_family-35#LTR/Copia	Copia1_DM	LTR	4537	4530	100.155
Earl Grey	800Mb Genome	58% GC	rnd-4_family-374#LTR/Gypsy	GYPSY1_MG	LTR	5231	5233	99.9618
Earl Grey	800Mb Genome	58% GC	rnd-4_family-4#DNA/PIF-Harbinger	Turmoil2	DNA	7000	6999	100.014
Earl Grey	800Mb Genome	58% GC	rnd-4_family-509#LINE/L2	L2-46_DR	LINE	2522	2517	100.199
Earl Grey	800Mb Genome	58% GC	rnd-4_family-768#LINE/RTE-RTE	RTE1	LINE	3289	3291	99.9392
Earl Grey	800Mb Genome	58% GC	rnd-4_family-8#DNA/TcMar-Tigger	Mariner-2_ACar	DNA	3346	3342	100.12
Earl Grey	800Mb Genome	58% GC	rnd-4_family-9#DNA/Maverick	Polinton-1_DR	DNA	18405	18485	99.5672
Earl Grey	800Mb Genome	58% GC	rnd-5_family-21234#DNA/Maverick	Polinton-1_DR	DNA	10370	18485	56.0995
Earl Grey	800Mb Genome	58% GC	rnd-5_family-3259#LTR/Ngaro	SINE2-2_ADi	LTR	280	274	102.19
Earl Grey	800Mb Genome	58% GC	rnd-5_family-759#LTR/Copia	COPIO_I	LTR	8667	8663	100.046
Earl Grey	800Mb Genome	58% GC	rnd-5_family-8370#LINE/I-Jockey	G5_DM-Jockey	LINE	4860	4856	100.082
Earl Grey	800Mb Genome	58% GC	rnd-5_family-86#LINE/RTE-RTE	RTE1	LINE	3288	3291	99.9088
Earl Grey	800Mb Genome	58% GC	rnd-5_family-889#DNA/Maverick	Polinton-1_DR	DNA	13256	18485	71.7122
EDTA	250Mb Genome	21% GC	TE_00000001#DNA/Helitron	Penelope-9_HM	Rolling Circle	8406	2187	384.362
EDTA	250Mb Genome	21% GC	TE_00000002#DNA/DTH	Ngaro1_DR	DNA	2095	6578	31.8486
EDTA	250Mb Genome	21% GC	TE_00000003#DNA/DTC	hAT-9_DR	DNA	4283	2386	179.505
EDTA	250Mb Genome	21% GC	TE_00000004#DNA/Helitron	GYPSY1_MG	Rolling Circle	10142	5233	193.809
EDTA	250Mb Genome	21% GC	TE_00000005#DNA/DTM	Turmoil2	DNA	4157	6999	59.3942
EDTA	250Mb Genome	21% GC	TE_00000006#DNA/Helitron	Copia1_DM	Rolling Circle	15055	4530	332.34
EDTA	250Mb Genome	21% GC	TE_00000007#DNA/Helitron	GYPSY8_DM	Rolling Circle	9150	4955	184.662
EDTA	250Mb Genome	21% GC	TE_00000009#DNA/DTT	Ngaro1_DR	DNA	4023	6578	61.1584
EDTA	250Mb Genome	21% GC	TE_00000011#DNA/Helitron	Penelope-1_DR	Rolling Circle	17660	4446	397.211
EDTA	250Mb Genome	21% GC	TE_00000012_INT#LTR/Gypsy	HERVL	LTR	5710	6542	87.2822
EDTA	250Mb Genome	21% GC	TE_00000013#DNA/DTC	COPIO_I	DNA	4329	8663	49.9711
EDTA	250Mb Genome	21% GC	TE_00000014#DNA/DTM	TRANSIB1	DNA	3011	3014	99.9005
EDTA	250Mb Genome	21% GC	TE_00000018#DNA/DTM	Crypton-10_CGi	DNA	4536	2566	176.773
EDTA	250Mb Genome	21% GC	TE_00000020#DNA/DTM	Penelope-1_DR	DNA	4298	4446	96.6712
EDTA	250Mb Genome	42% GC	TE_00000000#DNA/Helitron	L1-4_DR	Rolling Circle	13345	5548	240.537
EDTA	250Mb Genome	42% GC	TE_00000001#DNA/Helitron	G5_DM-Jockey	Rolling Circle	6979	4856	143.719
EDTA	250Mb Genome	42% GC	TE_00000002#DNA/Helitron	Penelope-9_HM	Rolling Circle	4370	2187	199.817
EDTA	250Mb Genome	42% GC	TE_00000003#DNA/Helitron	Penelope-1_DR	Rolling Circle	5710	4446	128.43
EDTA	250Mb Genome	42% GC	TE_00000004_INT#LTR/Gypsy	HERVL	LTR	6880	6542	105.167
EDTA	250Mb Genome	42% GC	TE_00000005#DNA/DTM	G5_DM-Jockey	DNA	1691	4856	34.8229
EDTA	250Mb Genome	42% GC	TE_00000006#DNA/Helitron	G5_DM-Jockey	Rolling Circle	17814	4856	366.845
EDTA	250Mb Genome	42% GC	TE_00000007#DNA/Helitron	L2-46_DR	Rolling Circle	10998	2517	436.949
EDTA	250Mb Genome	42% GC	TE_00000008#DNA/Helitron	L1-4_DR	Rolling Circle	15743	5548	283.76
EDTA	250Mb Genome	42% GC	TE_00000009#DNA/Helitron	G5_DM-Jockey	Rolling Circle	16112	4856	331.796
EDTA	250Mb Genome	42% GC	TE_00000010#DNA/Helitron	Penelope-1_DR	Rolling Circle	17126	4446	385.2
EDTA	250Mb Genome	42% GC	TE_00000019#DNA/Helitron	Helitron-1N3_DR	Rolling Circle	8703	1843	472.219
EDTA	250Mb Genome	42% GC	TE_00000024#DNA/Helitron	Copia1_DM	Rolling Circle	18377	4530	405.673
EDTA	250Mb Genome	42% GC	TE_00000055#DNA/DTM	SINE3-1	DNA	2787	590	472.373
EDTA	250Mb Genome	42% GC	TE_00000062#DNA/DTC	Copia1_DM	DNA	2544	4530	56.1589
EDTA	250Mb Genome	42% GC	TE_00000065#DNA/Helitron	BEL12-I_DR	Rolling Circle	13281	7730	171.811
EDTA	250Mb Genome	42% GC	TE_00000099#DNA/Helitron	DIRS-1_DR	Rolling Circle	9883	5654	174.797
EDTA	250Mb Genome	42% GC	TE_00000101#DNA/DTH	piggyBac-N1_DR	DNA	2713	1005	269.95
EDTA	250Mb Genome	42% GC	TE_00000103#DNA/DTC	AluY	DNA	3542	311	1138.91
EDTA	250Mb Genome	42% GC	TE_00000111#DNA/Helitron	GYPSY8_DM	Rolling Circle	7115	4955	143.592
EDTA	250Mb Genome	42% GC	TE_00000114#DNA/DTC	piggyBac-N1_DR	DNA	4451	1005	442.886
EDTA	250Mb Genome	42% GC	TE_00000119#DNA/Helitron	piggyBac-N1_DR	Rolling Circle	13144	1005	1307.86
EDTA	250Mb Genome	42% GC	TE_00000135#DNA/Helitron	TRANSIB1	Rolling Circle	11304	3014	375.05
EDTA	250Mb Genome	42% GC	TE_00000138#DNA/Helitron	BELPADRE_I	Rolling Circle	9931	6326	156.987
EDTA	250Mb Genome	42% GC	TE_00000157#DNA/Helitron	Mariner-2_ACar	Rolling Circle	7161	3342	214.273
EDTA	250Mb Genome	42% GC	TE_00000167#DNA/DTH	GYPSY1_MG	DNA	4020	5233	76.8202
EDTA	250Mb Genome	42% GC	TE_00000175#DNA/Helitron	TRANSIB1	Rolling Circle	11897	3014	394.725
EDTA	250Mb Genome	42% GC	TE_00000176#DNA/Helitron	Copia1_DM	Rolling Circle	7753	4530	171.148
EDTA	250Mb Genome	42% GC	TE_00000185#DNA/DTC	TRANSIB1	DNA	4422	3014	146.715
EDTA	250Mb Genome	42% GC	TE_00000203#DNA/Helitron	GYPSY8_DM	Rolling Circle	9892	4955	199.637
EDTA	250Mb Genome	42% GC	TE_00000215#DNA/Helitron	Ngaro1_DR	Rolling Circle	16776	6578	255.032
EDTA	250Mb Genome	42% GC	TE_00000260#DNA/Helitron	piggyBac-N1_DR	Rolling Circle	8157	1005	811.642
EDTA	250Mb Genome	42% GC	TE_00000272_LTR#LTR/Copia	COPIO_I	LTR	2927	8663	33.7874
EDTA	250Mb Genome	42% GC	TE_00000277#DNA/DTC	AluY	DNA	2590	311	832.797
EDTA	250Mb Genome	42% GC	TE_00000285#DNA/DTM	piggyBac-N1_DR	DNA	4914	1005	488.955
EDTA	250Mb Genome	42% GC	TE_00000299#DNA/Helitron	Turmoil2	Rolling Circle	15585	6999	222.675
EDTA	250Mb Genome	42% GC	TE_00000310#DNA/DTC	TRANSIB1	DNA	3671	3014	121.798
EDTA	250Mb Genome	42% GC	TE_00000320#DNA/Helitron	hAT-9_DR	Rolling Circle	16626	2386	696.815
EDTA	250Mb Genome	42% GC	TE_00000332#DNA/DTC	Copia1_DM	DNA	2552	4530	56.3355
EDTA	250Mb Genome	42% GC	TE_00000347#DNA/Helitron	Copia1_DM	Rolling Circle	6599	4530	145.673
EDTA	250Mb Genome	42% GC	TE_00000384#DNA/Helitron	piggyBac-N1_DR	Rolling Circle	11601	1005	1154.33
EDTA	250Mb Genome	42% GC	TE_00000394#DNA/DTM	AluY	DNA	3833	311	1232.48
EDTA	250Mb Genome	42% GC	TE_00000397#DNA/DTM	Copia1_DM	DNA	3193	4530	70.4857
EDTA	250Mb Genome	42% GC	TE_00000400#DNA/Helitron	SINE2-2_ADi	Rolling Circle	14706	274	5367.15
EDTA	250Mb Genome	42% GC	TE_00000406#DNA/Helitron	TRANSIB1	Rolling Circle	18989	3014	630.027
EDTA	250Mb Genome	42% GC	TE_00000410#DNA/Helitron	BELPADRE_I	Rolling Circle	18761	6326	296.57
EDTA	250Mb Genome	42% GC	TE_00000418#DNA/DTC	Mariner-2_ACar	DNA	4996	3342	149.491
EDTA	250Mb Genome	42% GC	TE_00000421#DNA/Helitron	piggyBac-N1_DR	Rolling Circle	8941	1005	889.652
EDTA	250Mb Genome	42% GC	TE_00000436#DNA/DTH	SINE3-1	DNA	2649	590	448.983
EDTA	250Mb Genome	42% GC	TE_00000440#DNA/DTH	GYPSY8_DM	DNA	3976	4955	80.2422
EDTA	250Mb Genome	42% GC	TE_00000467#DNA/DTC	SINE3-1	DNA	1946	590	329.831
EDTA	250Mb Genome	42% GC	TE_00000481#DNA/DTC	BELPADRE_I	DNA	1838	6326	29.0547
EDTA	250Mb Genome	42% GC	TE_00000482#DNA/Helitron	GYPSY8_DM	Rolling Circle	17782	4955	358.87
EDTA	250Mb Genome	42% GC	TE_00000503#DNA/Helitron	BELPADRE_I	Rolling Circle	12554	6326	198.451
EDTA	250Mb Genome	42% GC	TE_00000508#DNA/Helitron	hAT-9_DR	Rolling Circle	17746	2386	743.755
EDTA	250Mb Genome	42% GC	TE_00000539#DNA/DTT	Mariner-2_ACar	DNA	3027	3342	90.5745
EDTA	250Mb Genome	42% GC	TE_00000543#DNA/Helitron	Polinton-1_DR	Rolling Circle	5719	18485	30.9386
EDTA	250Mb Genome	42% GC	TE_00000570#DNA/DTC	MITE_AA	DNA	4081	521	783.301
EDTA	250Mb Genome	42% GC	TE_00000581#DNA/Helitron	Turmoil2	Rolling Circle	18830	6999	269.038
EDTA	250Mb Genome	42% GC	TE_00000582#DNA/Helitron	BELPADRE_I	Rolling Circle	15518	6326	245.305
EDTA	250Mb Genome	42% GC	TE_00000594#DNA/DTC	MITE_AA	DNA	4989	521	957.582
EDTA	250Mb Genome	42% GC	TE_00000611#DNA/Helitron	piggyBac-N1_DR	Rolling Circle	9835	1005	978.607
EDTA	250Mb Genome	42% GC	TE_00000620#DNA/DTM	Crypton-10_CGi	DNA	2864	2566	111.613
EDTA	250Mb Genome	42% GC	TE_00000634#DNA/Helitron	piggyBac-N1_DR	Rolling Circle	8286	1005	824.478
EDTA	250Mb Genome	42% GC	TE_00000635#DNA/Helitron	Copia1_DM	Rolling Circle	17724	4530	391.258
EDTA	250Mb Genome	42% GC	TE_00000638#DNA/DTC	SINE2-2_ADi	DNA	4549	274	1660.22
EDTA	250Mb Genome	42% GC	TE_00000651#DNA/Helitron	SINE2-2_ADi	Rolling Circle	14307	274	5221.53
EDTA	250Mb Genome	42% GC	TE_00000653#DNA/Helitron	GYPSY8_DM	Rolling Circle	15865	4955	320.182
EDTA	250Mb Genome	42% GC	TE_00000670#DNA/Helitron	SINE2-2_ADi	Rolling Circle	19301	274	7044.16
EDTA	250Mb Genome	42% GC	TE_00000677#DNA/Helitron	piggyBac-N1_DR	Rolling Circle	13187	1005	1312.14
EDTA	250Mb Genome	42% GC	TE_00000683#DNA/Helitron	BELPADRE_I	Rolling Circle	9310	6326	147.17
EDTA	250Mb Genome	42% GC	TE_00000685#DNA/Helitron	piggyBac-N1_DR	Rolling Circle	14149	1005	1407.86
EDTA	250Mb Genome	42% GC	TE_00000691#DNA/DTH	TRANSIB1	DNA	4788	3014	158.859
EDTA	250Mb Genome	42% GC	TE_00000710#DNA/DTC	Copia1_DM	DNA	4216	4530	93.0684
EDTA	250Mb Genome	42% GC	TE_00000718#DNA/DTC	SINE2-2_ADi	DNA	3515	274	1282.85
EDTA	250Mb Genome	42% GC	TE_00000733#DNA/Helitron	hAT-9_DR	Rolling Circle	5630	2386	235.96
EDTA	250Mb Genome	42% GC	TE_00000775#DNA/DTM	Mariner-2_ACar	DNA	1923	3342	57.5404
EDTA	250Mb Genome	42% GC	TE_00000779#DNA/Helitron	SINE2-2_ADi	Rolling Circle	13150	274	4799.27
EDTA	250Mb Genome	42% GC	TE_00000799_INT#LTR/Copia	COPIO_I	LTR	6426	8663	74.1775
EDTA	250Mb Genome	58% GC	TE_00000000#DNA/Helitron	Penelope-9_HM	Rolling Circle	9351	2187	427.572
EDTA	250Mb Genome	58% GC	TE_00000001#DNA/Helitron	Penelope-9_HM	Rolling Circle	14285	2187	653.178
EDTA	250Mb Genome	58% GC	TE_00000002#DNA/Helitron	L1-4_DR	Rolling Circle	10746	5548	193.691
EDTA	250Mb Genome	58% GC	TE_00000003#DNA/Helitron	Polinton-1_DR	Rolling Circle	18734	18485	101.347
EDTA	250Mb Genome	58% GC	TE_00000004#DNA/DTC	L1-4_DR	DNA	2425	5548	43.7094
EDTA	250Mb Genome	58% GC	TE_00000005#DNA/DTH	RTE1	DNA	4577	3291	139.076
EDTA	250Mb Genome	58% GC	TE_00000006#DNA/Helitron	L1-4_DR	Rolling Circle	16090	5548	290.014
EDTA	250Mb Genome	58% GC	TE_00000007#DNA/Helitron	L2-46_DR	Rolling Circle	19451	2517	772.785
EDTA	250Mb Genome	58% GC	TE_00000008#DNA/Helitron	RTE1	Rolling Circle	17185	3291	522.182
EDTA	250Mb Genome	58% GC	TE_00000009#DNA/DTC	Penelope-9_HM	DNA	3794	2187	173.48
EDTA	250Mb Genome	58% GC	TE_00000010#DNA/DTC	RTE1	DNA	3226	3291	98.0249
EDTA	250Mb Genome	58% GC	TE_00000011#DNA/DTC	L2-46_DR	DNA	2505	2517	99.5232
EDTA	250Mb Genome	58% GC	TE_00000013#DNA/DTC	AluY	DNA	1985	311	638.264
EDTA	250Mb Genome	58% GC	TE_00000022_INT#LTR/Gypsy	GYPSY1_MG	LTR	6253	5233	119.492
EDTA	250Mb Genome	58% GC	TE_00000031#DNA/DTH	AluY	DNA	3605	311	1159.16
EDTA	250Mb Genome	58% GC	TE_00000039#DNA/DTM	Merlin1_HS	DNA	2089	1175	177.787
EDTA	250Mb Genome	58% GC	TE_00000060#DNA/Helitron	Mariner-2_ACar	Rolling Circle	8668	3342	259.366
EDTA	250Mb Genome	58% GC	TE_00000067#DNA/DTM	Turmoil2	DNA	4226	6999	60.3801
EDTA	250Mb Genome	58% GC	TE_00000072#DNA/DTC	Helitron-1N3_DR	DNA	1792	1843	97.2328
EDTA	250Mb Genome	58% GC	TE_00000098#DNA/Helitron	Helitron-1N3_DR	Rolling Circle	19523	1843	1059.31
EDTA	250Mb Genome	58% GC	TE_00000114#DNA/DTM	hAT-9_DR	DNA	4689	2386	196.521
EDTA	250Mb Genome	58% GC	TE_00000152#DNA/DTC	MITE_AA	DNA	4773	521	916.123
EDTA	250Mb Genome	58% GC	TE_00000185#DNA/DTM	AluY	DNA	4507	311	1449.2
EDTA	250Mb Genome	58% GC	TE_00000238#DNA/DTH	BELPADRE_I	DNA	1564	6326	24.7234
EDTA	250Mb Genome	58% GC	TE_00000247#DNA/Helitron	Mariner-2_ACar	Rolling Circle	19929	3342	596.32
EDTA	250Mb Genome	58% GC	TE_00000258#DNA/DTC	SINE3-1	DNA	2686	590	455.254
EDTA	250Mb Genome	58% GC	TE_00000284#DNA/Helitron	BEL12-I_DR	Rolling Circle	7580	7730	98.0595
EDTA	250Mb Genome	58% GC	TE_00000284#DNA/Helitron	BEL12-I_DR	Rolling Circle	7580	7730	98.0595
EDTA	250Mb Genome	58% GC	TE_00000293#DNA/DTC	Helitron-1N3_DR	DNA	4565	1843	247.694
EDTA	250Mb Genome	58% GC	TE_00000307#DNA/DTC	Polinton-1_DR	DNA	4090	18485	22.126
EDTA	250Mb Genome	58% GC	TE_00000319#DNA/Helitron	SINE3-1	Rolling Circle	10444	590	1770.17
EDTA	250Mb Genome	58% GC	TE_00000324#DNA/Helitron	piggyBac-N1_DR	Rolling Circle	9996	1005	994.627
EDTA	250Mb Genome	58% GC	TE_00000338#DNA/DTC	L2-46_DR	DNA	1742	2517	69.2094
EDTA	250Mb Genome	58% GC	TE_00000340#DNA/Helitron	SINE2-2_ADi	Rolling Circle	11738	274	4283.94
EDTA	250Mb Genome	58% GC	TE_00000341#DNA/Helitron	piggyBac-N1_DR	Rolling Circle	6829	1005	679.502
EDTA	250Mb Genome	58% GC	TE_00000349#DNA/DTM	COPIO_I	DNA	4631	8663	53.4572
EDTA	250Mb Genome	58% GC	TE_00000378#DNA/DTC	SINE3-1	DNA	3679	590	623.559
EDTA	250Mb Genome	58% GC	TE_00000390#DNA/Helitron	TRANSIB1	Rolling Circle	4405	3014	146.151
EDTA	250Mb Genome	58% GC	TE_00000393#DNA/Helitron	TRANSIB1	Rolling Circle	19661	3014	652.322
EDTA	250Mb Genome	58% GC	TE_00000398#DNA/Helitron	Mariner-2_ACar	Rolling Circle	7899	3342	236.355
EDTA	250Mb Genome	58% GC	TE_00000404#DNA/DTH	TC1-2_DM	DNA	4977	1644	302.737
EDTA	250Mb Genome	58% GC	TE_00000414#DNA/Helitron	Helitron-1N3_DR	Rolling Circle	16654	1843	903.635
EDTA	250Mb Genome	58% GC	TE_00000415_LTR#LTR/Gypsy	GYPSY1_MG	LTR	1780	5233	34.0149
EDTA	250Mb Genome	58% GC	TE_00000416#DNA/DTC	SINE3-1	DNA	2839	590	481.186
EDTA	250Mb Genome	58% GC	TE_00000433#DNA/Helitron	COPIO_I	Rolling Circle	15624	8663	180.353
EDTA	250Mb Genome	58% GC	TE_00000475#DNA/Helitron	Turmoil2	Rolling Circle	5723	6999	81.7688
EDTA	250Mb Genome	58% GC	TE_00000475#DNA/Helitron	Turmoil2	Rolling Circle	5723	6999	81.7688
EDTA	250Mb Genome	58% GC	TE_00000496#DNA/DTC	Mariner-2_ACar	DNA	2962	3342	88.6296
EDTA	250Mb Genome	58% GC	TE_00000504_INT#LTR/Gypsy	HERVL	LTR	5673	6542	86.7166
EDTA	250Mb Genome	58% GC	TE_00000539#DNA/Helitron	Mariner-2_ACar	Rolling Circle	17668	3342	528.665
EDTA	250Mb Genome	58% GC	TE_00000545#DNA/Helitron	SINE3-1	Rolling Circle	10876	590	1843.39
EDTA	250Mb Genome	58% GC	TE_00000549#DNA/DTC	piggyBac-N1_DR	DNA	2736	1005	272.239
EDTA	250Mb Genome	58% GC	TE_00000556#DNA/DTC	AluY	DNA	1572	311	505.466
EDTA	250Mb Genome	58% GC	TE_00000580#DNA/Helitron	COPIO_I	Rolling Circle	18619	8663	214.926
EDTA	250Mb Genome	58% GC	TE_00000581#DNA/DTM	piggyBac-N1_DR	DNA	3186	1005	317.015
EDTA	250Mb Genome	58% GC	TE_00000599#DNA/DTM	GYPSY8_DM	DNA	4599	4955	92.8153
EDTA	250Mb Genome	58% GC	TE_00000604#DNA/Helitron	BELPADRE_I	Rolling Circle	10918	6326	172.589
EDTA	250Mb Genome	58% GC	TE_00000613#DNA/DTC	Turmoil2	DNA	3614	6999	51.6359
EDTA	250Mb Genome	58% GC	TE_00000615#DNA/DTC	SINE3-1	DNA	4579	590	776.102
EDTA	250Mb Genome	58% GC	TE_00000625#DNA/Helitron	GYPSY8_DM	Rolling Circle	5883	4955	118.729
EDTA	250Mb Genome	58% GC	TE_00000658#DNA/DTM	COPIO_I	DNA	3926	8663	45.3192
EDTA	250Mb Genome	58% GC	TE_00000679#DNA/Helitron	BEL12-I_DR	Rolling Circle	11357	7730	146.921
EDTA	250Mb Genome	58% GC	TE_00000679#DNA/Helitron	BEL12-I_DR	Rolling Circle	11357	7730	146.921
EDTA	250Mb Genome	58% GC	TE_00000681#DNA/DTC	piggyBac-N1_DR	DNA	3558	1005	354.03
EDTA	250Mb Genome	58% GC	TE_00000694#DNA/Helitron	Helitron-1N3_DR	Rolling Circle	13235	1843	718.123
EDTA	250Mb Genome	58% GC	TE_00000700#DNA/Helitron	GYPSY8_DM	Rolling Circle	13136	4955	265.106
EDTA	400Mb Genome	21% GC	TE_00000048_INT#LTR/Copia	COPIO_I	LTR	8480	8663	97.8876
EDTA	400Mb Genome	21% GC	TE_00000094#DNA/Helitron	Ngaro1_DR	Rolling Circle	10041	6578	152.645
EDTA	400Mb Genome	21% GC	TE_00000118#DNA/DTM	GYPSY1_MG	DNA	2645	5233	50.5446
EDTA	400Mb Genome	21% GC	TE_00000121#DNA/DTM	TC1-2_DM	DNA	1580	1644	96.1071
EDTA	400Mb Genome	21% GC	TE_00000142#DNA/DTM	GYPSY8_DM	DNA	4133	4955	83.4107
EDTA	400Mb Genome	21% GC	TE_00000200#DNA/DTC	TRANSIB1	DNA	4717	3014	156.503
EDTA	400Mb Genome	21% GC	TE_00000205#DNA/Helitron	Mariner-2_ACar	Rolling Circle	9828	3342	294.075
EDTA	400Mb Genome	21% GC	TE_00000209#DNA/DTM	GYPSY8_DM	DNA	4580	4955	92.4319
EDTA	400Mb Genome	21% GC	TE_00000255#DNA/Helitron	MERVL	Rolling Circle	8611	5485	156.992
EDTA	400Mb Genome	21% GC	TE_00000259#DNA/Helitron	MERVL	Rolling Circle	17424	5485	317.666
EDTA	400Mb Genome	21% GC	TE_00000265#DNA/DTM	hAT-9_DR	DNA	3435	2386	143.965
EDTA	400Mb Genome	21% GC	TE_00000267#DNA/DTC	hAT-9_DR	DNA	4195	2386	175.817
EDTA	400Mb Genome	21% GC	TE_00000340#DNA/DTM	Penelope-1_DR	DNA	1306	4446	29.3747
EDTA	400Mb Genome	21% GC	TE_00000356#DNA/DTC	Polinton-1_DR	DNA	3753	18485	20.3029
EDTA	400Mb Genome	21% GC	TE_00000373#DNA/DTM	L2-46_DR	DNA	1478	2517	58.7207
EDTA	400Mb Genome	21% GC	TE_00000395#DNA/Helitron	Mariner-2_ACar	Rolling Circle	6404	3342	191.622
EDTA	400Mb Genome	21% GC	TE_00000404#DNA/Helitron	BELPADRE_I	Rolling Circle	11519	6326	182.09
EDTA	400Mb Genome	21% GC	TE_00000426#DNA/Helitron	SINE3-1	Rolling Circle	18195	590	3083.9
EDTA	400Mb Genome	21% GC	TE_00000443#DNA/Helitron	BEL12-I_DR	Rolling Circle	7505	7730	97.0893
EDTA	400Mb Genome	21% GC	TE_00000475#DNA/DTC	BELPADRE_I	DNA	2210	6326	34.9352
EDTA	400Mb Genome	21% GC	TE_00000542#DNA/Helitron	DIRS-1_DR	Rolling Circle	7749	5654	137.053
EDTA	400Mb Genome	21% GC	TE_00000563#DNA/Helitron	Mariner-2_ACar	Rolling Circle	19799	3342	592.43
EDTA	400Mb Genome	21% GC	TE_00000586#DNA/DTC	G5_DM-Jockey	DNA	1954	4856	40.2389
EDTA	400Mb Genome	21% GC	TE_00000588_INT#LTR/Copia	COPIO_I	LTR	7203	8663	83.1467
EDTA	400Mb Genome	42% GC	TE_00000139#DNA/Helitron	Penelope-9_HM	Rolling Circle	11897	2187	543.987
EDTA	400Mb Genome	42% GC	TE_00000168#DNA/DTM	MERVL	DNA	1890	5485	34.4576
EDTA	400Mb Genome	42% GC	TE_00000169#DNA/Helitron	SINE3-1	Rolling Circle	12428	590	2106.44
EDTA	400Mb Genome	42% GC	TE_00000205#DNA/Helitron	GYPSY8_DM	Rolling Circle	10610	4955	214.127
EDTA	400Mb Genome	42% GC	TE_00000223#DNA/DTC	MITE_AA	DNA	4615	521	885.797
EDTA	400Mb Genome	42% GC	TE_00000225#DNA/DTM	L1-4_DR	DNA	2039	5548	36.752
EDTA	400Mb Genome	42% GC	TE_00000238#DNA/Helitron	DIRS-1_DR	Rolling Circle	9924	5654	175.522
EDTA	400Mb Genome	42% GC	TE_00000248#DNA/DTM	RTE1	DNA	4544	3291	138.074
EDTA	400Mb Genome	42% GC	TE_00000282#DNA/DTC	MITE_AA	DNA	2061	521	395.585
EDTA	400Mb Genome	42% GC	TE_00000353#DNA/Helitron	BEL12-I_DR	Rolling Circle	17539	7730	226.895
EDTA	400Mb Genome	42% GC	TE_00000381#DNA/DTC	Penelope-1_DR	DNA	2790	4446	62.753
EDTA	400Mb Genome	42% GC	TE_00000400#DNA/DTM	Helitron-1N3_DR	DNA	4353	1843	236.191
EDTA	400Mb Genome	42% GC	TE_00000446#DNA/DTC	Turmoil2	DNA	3519	6999	50.2786
EDTA	400Mb Genome	42% GC	TE_00000515#DNA/Helitron	L2-46_DR	Rolling Circle	1291	2517	51.2912
EDTA	400Mb Genome	42% GC	TE_00000531#DNA/Helitron	Merlin1_HS	Rolling Circle	13338	1175	1135.15
EDTA	400Mb Genome	42% GC	TE_00000551#DNA/DTC	G5_DM-Jockey	DNA	4600	4856	94.7282
EDTA	400Mb Genome	42% GC	TE_00000556#DNA/DTH	AluY	DNA	3674	311	1181.35
EDTA	400Mb Genome	42% GC	TE_00000561#DNA/DTM	Ngaro1_DR	DNA	2007	6578	30.5108
EDTA	400Mb Genome	42% GC	TE_00000566#DNA/DTC	Copia1_DM	DNA	3608	4530	79.6468
EDTA	400Mb Genome	42% GC	TE_00000591#DNA/Helitron	RTE1	Rolling Circle	15573	3291	473.2
EDTA	400Mb Genome	42% GC	TE_00000604#DNA/DTM	GYPSY8_DM	DNA	4550	4955	91.8264
EDTA	400Mb Genome	42% GC	TE_00000615#DNA/DTT	Ngaro1_DR	DNA	4968	6578	75.5245
EDTA	400Mb Genome	42% GC	TE_00000628#DNA/Helitron	Turmoil2	Rolling Circle	9935	6999	141.949
EDTA	400Mb Genome	42% GC	TE_00000638#DNA/Helitron	TC1-2_DM	Rolling Circle	17190	1644	1045.62
EDTA	400Mb Genome	42% GC	TE_00000668#DNA/Helitron	TC1-2_DM	Rolling Circle	19346	1644	1176.76
EDTA	400Mb Genome	42% GC	TE_00000713#DNA/DTC	Turmoil2	DNA	4759	6999	67.9954
EDTA	400Mb Genome	42% GC	TE_00000719#DNA/Helitron	BELPADRE_I	Rolling Circle	18277	6326	288.919
EDTA	400Mb Genome	42% GC	TE_00000732#DNA/Helitron	GYPSY1_MG	Rolling Circle	7795	5233	148.959
EDTA	400Mb Genome	42% GC	TE_00000745#DNA/Helitron	Copia1_DM	Rolling Circle	18954	4530	418.411
EDTA	400Mb Genome	42% GC	TE_00000752#DNA/DTC	Penelope-1_DR	DNA	3633	4446	81.7139
EDTA	400Mb Genome	42% GC	TE_00000799_INT#LTR/Copia	COPIO_I	LTR	8480	8663	97.8876
EDTA	400Mb Genome	42% GC	TE_00000820#DNA/Helitron	RTE1	Rolling Circle	10227	3291	310.757
EDTA	400Mb Genome	42% GC	TE_00000826#DNA/Helitron	G5_DM-Jockey	Rolling Circle	18384	4856	378.583
EDTA	400Mb Genome	42% GC	TE_00000839#DNA/DTC	GYPSY8_DM	DNA	3915	4955	79.0111
EDTA	400Mb Genome	42% GC	TE_00000863#DNA/Helitron	Penelope-1_DR	Rolling Circle	10938	4446	246.019
EDTA	400Mb Genome	42% GC	TE_00000881#DNA/Helitron	GYPSY1_MG	Rolling Circle	15996	5233	305.676
EDTA	400Mb Genome	42% GC	TE_00000895#DNA/DTM	Turmoil2	DNA	5004	6999	71.4959
EDTA	400Mb Genome	42% GC	TE_00000906#DNA/DTC	SINE2-2_ADi	DNA	2888	274	1054.01
EDTA	400Mb Genome	42% GC	TE_00000912#DNA/Helitron	Crypton-10_CGi	Rolling Circle	2165	2566	84.3726
EDTA	400Mb Genome	42% GC	TE_00000937#DNA/DTT	L1-4_DR	DNA	4774	5548	86.049
EDTA	400Mb Genome	42% GC	TE_00000965#DNA/DTH	TC1-2_DM	DNA	3125	1644	190.085
EDTA	400Mb Genome	42% GC	TE_00000973#DNA/Helitron	Crypton-10_CGi	Rolling Circle	12286	2566	478.8
EDTA	400Mb Genome	42% GC	TE_00000999#DNA/Helitron	BELPADRE_I	Rolling Circle	10381	6326	164.101
EDTA	400Mb Genome	42% GC	TE_00001016#DNA/DTM	L2-46_DR	DNA	4224	2517	167.819
EDTA	400Mb Genome	42% GC	TE_00001031#DNA/Helitron	Copia1_DM	Rolling Circle	17223	4530	380.199
EDTA	400Mb Genome	42% GC	TE_00001048#DNA/DTC	TRANSIB1	DNA	3353	3014	111.248
EDTA	400Mb Genome	42% GC	TE_00001141#DNA/Helitron	DIRS-1_DR	Rolling Circle	8177	5654	144.623
EDTA	400Mb Genome	42% GC	TE_00001144#DNA/Helitron	Copia1_DM	Rolling Circle	14972	4530	330.508
EDTA	400Mb Genome	42% GC	TE_00001233#DNA/DTM	Mariner-2_ACar	DNA	2422	3342	72.4716
EDTA	400Mb Genome	42% GC	TE_00001271#DNA/Helitron	BELPADRE_I	Rolling Circle	19437	6326	307.256
EDTA	400Mb Genome	42% GC	TE_00001283#DNA/DTM	TRANSIB1	DNA	4951	3014	164.267
EDTA	400Mb Genome	42% GC	TE_00001297#DNA/DTC	RTE1	DNA	4223	3291	128.32
EDTA	400Mb Genome	42% GC	TE_00001313#DNA/Helitron	Helitron-1N3_DR	Rolling Circle	9446	1843	512.534
EDTA	400Mb Genome	42% GC	TE_00001359#DNA/DTM	Merlin1_HS	DNA	4604	1175	391.83
EDTA	400Mb Genome	42% GC	TE_00001456#DNA/DTC	TRANSIB1	DNA	3196	3014	106.038
EDTA	400Mb Genome	42% GC	TE_00001459#DNA/Helitron	BELPADRE_I	Rolling Circle	11131	6326	175.956
EDTA	400Mb Genome	42% GC	TE_00001509#DNA/Helitron	SINE3-1	Rolling Circle	4323	590	732.712
EDTA	400Mb Genome	42% GC	TE_00001531#DNA/DTC	MITE_AA	DNA	1544	521	296.353
EDTA	400Mb Genome	42% GC	TE_00001532#DNA/Helitron	Mariner-2_ACar	Rolling Circle	16423	3342	491.412
EDTA	400Mb Genome	42% GC	TE_00001559#DNA/Helitron	Ngaro1_DR	Rolling Circle	16028	6578	243.661
EDTA	400Mb Genome	42% GC	TE_00001646#DNA/DTH	TC1-2_DM	DNA	4242	1644	258.029
EDTA	400Mb Genome	42% GC	TE_00001700#DNA/DTH	SINE3-1	DNA	3097	590	524.915
EDTA	400Mb Genome	42% GC	TE_00001757#DNA/Helitron	RTE1	Rolling Circle	12370	3291	375.874
EDTA	400Mb Genome	42% GC	TE_00001762#DNA/DTM	Mariner-2_ACar	DNA	3140	3342	93.9557
EDTA	400Mb Genome	42% GC	TE_00001771#DNA/DTH	piggyBac-N1_DR	DNA	2276	1005	226.468
EDTA	400Mb Genome	42% GC	TE_00001799#DNA/Helitron	RTE1	Rolling Circle	9301	3291	282.619
EDTA	400Mb Genome	42% GC	TE_00001810#DNA/Helitron	DIRS-1_DR	Rolling Circle	13976	5654	247.188
EDTA	400Mb Genome	42% GC	TE_00001817#DNA/Helitron	Crypton-10_CGi	Rolling Circle	10161	2566	395.986
EDTA	400Mb Genome	42% GC	TE_00001853#DNA/Helitron	GYPSY1_MG	Rolling Circle	13763	5233	263.004
EDTA	400Mb Genome	42% GC	TE_00001861#DNA/DTH	hAT-9_DR	DNA	4513	2386	189.145
EDTA	400Mb Genome	42% GC	TE_00001866#DNA/Helitron	L2-46_DR	Rolling Circle	8132	2517	323.083
EDTA	400Mb Genome	42% GC	TE_00001883#DNA/Helitron	G5_DM-Jockey	Rolling Circle	16321	4856	336.1
EDTA	400Mb Genome	42% GC	TE_00001910#DNA/Helitron	SINE3-1	Rolling Circle	6508	590	1103.05
EDTA	400Mb Genome	42% GC	TE_00001942#DNA/Helitron	Merlin1_HS	Rolling Circle	8552	1175	727.83
EDTA	400Mb Genome	42% GC	TE_00001979_INT#LTR/Copia	COPIO_I	LTR	7203	8663	83.1467
EDTA	400Mb Genome	42% GC	TE_00001982#DNA/DTC	TC1-2_DM	DNA	3318	1644	201.825
EDTA	400Mb Genome	42% GC	TE_00001986#DNA/DTC	DIRS-1_DR	DNA	1835	5654	32.4549
EDTA	400Mb Genome	42% GC	TE_00001991#DNA/Helitron	Crypton-10_CGi	Rolling Circle	4312	2566	168.044
EDTA	400Mb Genome	58% GC	TE_00000000#DNA/Helitron	Penelope-9_HM	Rolling Circle	11430	2187	522.634
EDTA	400Mb Genome	58% GC	TE_00000001#DNA/DTM	L2-46_DR	DNA	3868	2517	153.675
EDTA	400Mb Genome	58% GC	TE_00000002#DNA/Helitron	RTE1	Rolling Circle	8993	3291	273.26
EDTA	400Mb Genome	58% GC	TE_00000003#DNA/DTC	L2-46_DR	DNA	3272	2517	129.996
EDTA	400Mb Genome	58% GC	TE_00000004#DNA/Helitron	Penelope-1_DR	Rolling Circle	17387	4446	391.071
EDTA	400Mb Genome	58% GC	TE_00000005#DNA/DTC	L2-46_DR	DNA	4629	2517	183.909
EDTA	400Mb Genome	58% GC	TE_00000006#DNA/Helitron	L1-4_DR	Rolling Circle	17123	5548	308.634
EDTA	400Mb Genome	58% GC	TE_00000007#DNA/DTM	L2-46_DR	DNA	3757	2517	149.265
EDTA	400Mb Genome	58% GC	TE_00000008#DNA/Helitron	L1-4_DR	Rolling Circle	12405	5548	223.594
EDTA	400Mb Genome	58% GC	TE_00000009#DNA/Helitron	Penelope-9_HM	Rolling Circle	7669	2187	350.663
EDTA	400Mb Genome	58% GC	TE_00000010#DNA/DTT	L2-46_DR	DNA	1682	2517	66.8256
EDTA	400Mb Genome	58% GC	TE_00000011#DNA/DTH	RTE1	DNA	2743	3291	83.3485
EDTA	400Mb Genome	58% GC	TE_00000013#DNA/Helitron	L2-46_DR	Rolling Circle	13351	2517	530.433
EDTA	400Mb Genome	58% GC	TE_00000014#DNA/Helitron	L1-4_DR	Rolling Circle	17244	5548	310.815
EDTA	400Mb Genome	58% GC	TE_00000015#DNA/DTM	L2-46_DR	DNA	4141	2517	164.521
EDTA	400Mb Genome	58% GC	TE_00000016#DNA/DTM	L2-46_DR	DNA	4998	2517	198.57
EDTA	400Mb Genome	58% GC	TE_00000017#DNA/Helitron	L1-4_DR	Rolling Circle	7254	5548	130.75
EDTA	400Mb Genome	58% GC	TE_00000018#DNA/Helitron	L1-4_DR	Rolling Circle	11244	5548	202.668
EDTA	400Mb Genome	58% GC	TE_00000044#DNA/DTC	BELPADRE_I	DNA	2736	6326	43.2501
EDTA	400Mb Genome	58% GC	TE_00000077#DNA/DTC	SINE2-2_ADi	DNA	2536	274	925.547
EDTA	400Mb Genome	58% GC	TE_00000085#DNA/Helitron	MITE_AA	Rolling Circle	11535	521	2214.01
EDTA	400Mb Genome	58% GC	TE_00000101#DNA/Helitron	TRANSIB1	Rolling Circle	6489	3014	215.295
EDTA	400Mb Genome	58% GC	TE_00000115#DNA/DTC	BELPADRE_I	DNA	4975	6326	78.6437
EDTA	400Mb Genome	58% GC	TE_00000158#DNA/DTC	Crypton-10_CGi	DNA	4400	2566	171.473
EDTA	400Mb Genome	58% GC	TE_00000173#DNA/DTC	Ngaro1_DR	DNA	3901	6578	59.3037
EDTA	400Mb Genome	58% GC	TE_00000187#DNA/DTC	MITE_AA	DNA	4327	521	830.518
EDTA	400Mb Genome	58% GC	TE_00000221#DNA/Helitron	SINE2-2_ADi	Rolling Circle	16139	274	5890.15
EDTA	400Mb Genome	58% GC	TE_00000222#DNA/DTH	Merlin1_HS	DNA	4682	1175	398.468
EDTA	400Mb Genome	58% GC	TE_00000241#DNA/Helitron	SINE2-2_ADi	Rolling Circle	17067	274	6228.83
EDTA	400Mb Genome	58% GC	TE_00000244#DNA/Helitron	GYPSY8_DM	Rolling Circle	17826	4955	359.758
EDTA	400Mb Genome	58% GC	TE_00000255#DNA/Helitron	Ngaro1_DR	Rolling Circle	7483	6578	113.758
EDTA	400Mb Genome	58% GC	TE_00000271#DNA/DTC	Merlin1_HS	DNA	4865	1175	414.043
EDTA	400Mb Genome	58% GC	TE_00000279#DNA/Helitron	Turmoil2	Rolling Circle	7278	6999	103.986
EDTA	400Mb Genome	58% GC	TE_00000295#DNA/Helitron	TRANSIB1	Rolling Circle	6335	3014	210.186
EDTA	400Mb Genome	58% GC	TE_00000299#DNA/DTC	Helitron-1N3_DR	DNA	3210	1843	174.173
EDTA	400Mb Genome	58% GC	TE_00000314#DNA/Helitron	TC1-2_DM	Rolling Circle	8258	1644	502.311
EDTA	400Mb Genome	58% GC	TE_00000380#DNA/DTC	SINE3-1	DNA	4522	590	766.441
EDTA	400Mb Genome	58% GC	TE_00000403#DNA/Helitron	SINE3-1	Rolling Circle	19561	590	3315.42
EDTA	400Mb Genome	58% GC	TE_00000412#DNA/DTM	BELPADRE_I	DNA	2542	6326	40.1834
EDTA	400Mb Genome	58% GC	TE_00000436#DNA/Helitron	BELPADRE_I	Rolling Circle	9995	6326	157.999
EDTA	400Mb Genome	58% GC	TE_00000490#DNA/Helitron	Merlin1_HS	Rolling Circle	13446	1175	1144.34
EDTA	400Mb Genome	58% GC	TE_00000510#DNA/Helitron	BELPADRE_I	Rolling Circle	12023	6326	190.057
EDTA	400Mb Genome	58% GC	TE_00000511#DNA/Helitron	SINE2-2_ADi	Rolling Circle	11012	274	4018.98
EDTA	400Mb Genome	58% GC	TE_00000546#DNA/Helitron	MITE_AA	Rolling Circle	8638	521	1657.97
EDTA	400Mb Genome	58% GC	TE_00000622#DNA/Helitron	Copia1_DM	Rolling Circle	18067	4530	398.83
EDTA	400Mb Genome	58% GC	TE_00000627_INT#LTR/Gypsy	HERVL	LTR	5692	6542	87.007
EDTA	400Mb Genome	58% GC	TE_00000692#DNA/DTM	Mariner-2_ACar	DNA	4779	3342	142.998
EDTA	400Mb Genome	58% GC	TE_00000722#DNA/DTC	SINE2-2_ADi	DNA	4291	274	1566.06
EDTA	400Mb Genome	58% GC	TE_00000732#DNA/Helitron	Ngaro1_DR	Rolling Circle	3388	6578	51.505
EDTA	400Mb Genome	58% GC	TE_00000764#DNA/DTC	TC1-2_DM	DNA	3486	1644	212.044
EDTA	400Mb Genome	58% GC	TE_00000792#DNA/DTM	Ngaro1_DR	DNA	4702	6578	71.4807
EDTA	400Mb Genome	58% GC	TE_00000906#DNA/DTM	AluY	DNA	2903	311	933.441
EDTA	400Mb Genome	58% GC	TE_00000943#DNA/Helitron	Crypton-10_CGi	Rolling Circle	17674	2566	688.776
EDTA	400Mb Genome	58% GC	TE_00000947#DNA/DTC	Mariner-2_ACar	DNA	2605	3342	77.9473
EDTA	400Mb Genome	58% GC	TE_00000951#DNA/DTC	TC1-2_DM	DNA	3888	1644	236.496
EDTA	400Mb Genome	58% GC	TE_00000995#DNA/DTC	L2-46_DR	DNA	1094	2517	43.4644
EDTA	400Mb Genome	58% GC	TE_00001023#DNA/DTM	SINE3-1	DNA	4078	590	691.186
EDTA	400Mb Genome	58% GC	TE_00001038#DNA/Helitron	BELPADRE_I	Rolling Circle	14645	6326	231.505
EDTA	400Mb Genome	58% GC	TE_00001053#DNA/DTT	Copia1_DM	DNA	4460	4530	98.4547
EDTA	400Mb Genome	58% GC	TE_00001065#DNA/Helitron	SINE3-1	Rolling Circle	9960	590	1688.14
EDTA	800Mb Genome	21% GC	TE_00000062#DNA/DTC	Turmoil2	DNA	2322	6999	33.1762
EDTA	800Mb Genome	21% GC	TE_00000172#DNA/DTC	GYPSY1_MG	DNA	1527	5233	29.1802
EDTA	800Mb Genome	21% GC	TE_00000232_INT#LTR/Copia	COPIO_I	LTR	7203	8663	83.1467
EDTA	800Mb Genome	21% GC	TE_00000253#DNA/DTM	GYPSY8_DM	DNA	4546	4955	91.7457
EDTA	800Mb Genome	21% GC	TE_00000267#DNA/Helitron	Polinton-1_DR	Rolling Circle	7847	18485	42.4506
EDTA	800Mb Genome	21% GC	TE_00000328#DNA/DTM	TC1-2_DM	DNA	1580	1644	96.1071
EDTA	800Mb Genome	21% GC	TE_00000572#DNA/Helitron	Turmoil2	Rolling Circle	10330	6999	147.593
EDTA	800Mb Genome	21% GC	TE_00000585#DNA/DTC	hAT-9_DR	DNA	751	2386	31.4753
EDTA	800Mb Genome	21% GC	TE_00000613#DNA/DTM	Copia1_DM	DNA	997	4530	22.0088
EDTA	800Mb Genome	21% GC	TE_00000635#DNA/Helitron	AluY	Rolling Circle	19738	311	6346.62
EDTA	800Mb Genome	42% GC	TE_00000000#DNA/DTC	RTE1	DNA	4687	3291	142.419
EDTA	800Mb Genome	42% GC	TE_00000001#DNA/DTC	RTE1	DNA	3200	3291	97.2349
EDTA	800Mb Genome	42% GC	TE_00000002#DNA/Helitron	Penelope-1_DR	Rolling Circle	15316	4446	344.489
EDTA	800Mb Genome	42% GC	TE_00000003#DNA/DTC	Penelope-9_HM	DNA	3565	2187	163.009
EDTA	800Mb Genome	42% GC	TE_00000004#DNA/Helitron	L1-4_DR	Rolling Circle	16483	5548	297.098
EDTA	800Mb Genome	42% GC	TE_00000006#DNA/Helitron	L2-46_DR	Rolling Circle	16088	2517	639.174
EDTA	800Mb Genome	42% GC	TE_00000007#DNA/Helitron	Penelope-1_DR	Rolling Circle	13451	4446	302.542
EDTA	800Mb Genome	42% GC	TE_00000008#DNA/Helitron	Crypton-10_CGi	Rolling Circle	10068	2566	392.362
EDTA	800Mb Genome	42% GC	TE_00000009#DNA/Helitron	L1-4_DR	Rolling Circle	11134	5548	200.685
EDTA	800Mb Genome	42% GC	TE_00000010#DNA/DTM	L1-4_DR	DNA	1369	5548	24.6756
EDTA	800Mb Genome	42% GC	TE_00000011#DNA/Helitron	RTE1	Rolling Circle	18726	3291	569.006
EDTA	800Mb Genome	42% GC	TE_00000012#DNA/DTM	Ngaro1_DR	DNA	3512	6578	53.3901
EDTA	800Mb Genome	42% GC	TE_00000013#DNA/Helitron	Penelope-9_HM	Rolling Circle	12287	2187	561.82
EDTA	800Mb Genome	42% GC	TE_00000014#DNA/DTC	RTE1	DNA	3330	3291	101.185
EDTA	800Mb Genome	42% GC	TE_00000015#DNA/Helitron	RTE1	Rolling Circle	15590	3291	473.716
EDTA	800Mb Genome	42% GC	TE_00000063#DNA/Helitron	Copia1_DM	Rolling Circle	9428	4530	208.124
EDTA	800Mb Genome	42% GC	TE_00000123#DNA/DTC	Copia1_DM	DNA	3796	4530	83.7969
EDTA	800Mb Genome	42% GC	TE_00000156#DNA/DTC	Turmoil2	DNA	2955	6999	42.2203
EDTA	800Mb Genome	42% GC	TE_00000187#DNA/DTC	MERVL	DNA	3702	5485	67.4932
EDTA	800Mb Genome	42% GC	TE_00000188#DNA/DTM	Turmoil2	DNA	3759	6999	53.7077
EDTA	800Mb Genome	42% GC	TE_00000220#DNA/DTM	TC1-2_DM	DNA	1580	1644	96.1071
EDTA	800Mb Genome	42% GC	TE_00000245#DNA/DTC	AluY	DNA	2101	311	675.563
EDTA	800Mb Genome	42% GC	TE_00000268#DNA/Helitron	GYPSY1_MG	Rolling Circle	18743	5233	358.169
EDTA	800Mb Genome	42% GC	TE_00000295#DNA/DTH	Mariner-2_ACar	DNA	4164	3342	124.596
EDTA	800Mb Genome	42% GC	TE_00000346#DNA/DTC	Mariner-2_ACar	DNA	4095	3342	122.531
EDTA	800Mb Genome	42% GC	TE_00000408#DNA/DTC	Crypton-10_CGi	DNA	4231	2566	164.887
EDTA	800Mb Genome	42% GC	TE_00000443#DNA/DTM	SINE3-1	DNA	3333	590	564.915
EDTA	800Mb Genome	42% GC	TE_00000463#DNA/DTM	GYPSY1_MG	DNA	1849	5233	35.3335
EDTA	800Mb Genome	42% GC	TE_00000483#DNA/Helitron	BELPADRE_I	Rolling Circle	15311	6326	242.033
EDTA	800Mb Genome	42% GC	TE_00000500#DNA/DTC	AluY	DNA	4531	311	1456.91
EDTA	800Mb Genome	42% GC	TE_00000529#DNA/Helitron	COPIO_I	Rolling Circle	15982	8663	184.486
EDTA	800Mb Genome	42% GC	TE_00000562#DNA/DTC	Ngaro1_DR	DNA	4656	6578	70.7814
EDTA	800Mb Genome	42% GC	TE_00000574#DNA/Helitron	Copia1_DM	Rolling Circle	19815	4530	437.417
EDTA	800Mb Genome	42% GC	TE_00000587#DNA/DTC	Turmoil2	DNA	4567	6999	65.2522
EDTA	800Mb Genome	42% GC	TE_00000679#DNA/DTC	GYPSY8_DM	DNA	4479	4955	90.3935
EDTA	800Mb Genome	42% GC	TE_00000706#DNA/Helitron	Turmoil2	Rolling Circle	11819	6999	168.867
EDTA	800Mb Genome	42% GC	TE_00000745#DNA/Helitron	Polinton-1_DR	Rolling Circle	7105	18485	38.4366
EDTA	800Mb Genome	42% GC	TE_00000791#DNA/Helitron	Turmoil2	Rolling Circle	9578	6999	136.848
EDTA	800Mb Genome	42% GC	TE_00000791#DNA/Helitron	Turmoil2	Rolling Circle	9578	6999	136.848
EDTA	800Mb Genome	42% GC	TE_00000843#DNA/Helitron	TC1-2_DM	Rolling Circle	7909	1644	481.083
EDTA	800Mb Genome	42% GC	TE_00000904#DNA/DTC	Helitron-1N3_DR	DNA	3934	1843	213.456
EDTA	800Mb Genome	42% GC	TE_00000980#DNA/DTC	TC1-2_DM	DNA	2731	1644	166.119
EDTA	800Mb Genome	42% GC	TE_00001012#DNA/DTC	SINE3-1	DNA	2744	590	465.085
EDTA	800Mb Genome	42% GC	TE_00001052#DNA/Helitron	TRANSIB1	Rolling Circle	15105	3014	501.161
EDTA	800Mb Genome	42% GC	TE_00001093#DNA/DTM	AluY	DNA	731	311	235.048
EDTA	800Mb Genome	42% GC	TE_00001154#DNA/DTC	Helitron-1N3_DR	DNA	3942	1843	213.89
EDTA	800Mb Genome	42% GC	TE_00001162#DNA/Helitron	TC1-2_DM	Rolling Circle	18395	1644	1118.92
EDTA	800Mb Genome	42% GC	TE_00001223#DNA/DTT	GYPSY8_DM	DNA	4823	4955	97.336
EDTA	800Mb Genome	42% GC	TE_00001255#DNA/Helitron	AluY	Rolling Circle	17088	311	5494.53
EDTA	800Mb Genome	42% GC	TE_00001261#DNA/DTC	AluY	DNA	3998	311	1285.53
EDTA	800Mb Genome	42% GC	TE_00001265#DNA/Helitron	Mariner-2_ACar	Rolling Circle	13958	3342	417.654
EDTA	800Mb Genome	42% GC	TE_00001278_INT#LTR/Gypsy	HERVL	LTR	5679	6542	86.8083
EDTA	800Mb Genome	42% GC	TE_00001321#DNA/Helitron	AluY	Rolling Circle	13485	311	4336.01
EDTA	800Mb Genome	42% GC	TE_00001355#DNA/DTM	Turmoil2	DNA	4317	6999	61.6802
EDTA	800Mb Genome	42% GC	TE_00001383#DNA/Helitron	Turmoil2	Rolling Circle	9017	6999	128.833
EDTA	800Mb Genome	42% GC	TE_00001556#DNA/DTM	AluY	DNA	2955	311	950.161
EDTA	800Mb Genome	42% GC	TE_00001589#DNA/Helitron	hAT-9_DR	Rolling Circle	7905	2386	331.308
EDTA	800Mb Genome	42% GC	TE_00001612#DNA/DTC	COPIO_I	DNA	2745	8663	31.6865
EDTA	800Mb Genome	42% GC	TE_00001643#DNA/Helitron	piggyBac-N1_DR	Rolling Circle	12975	1005	1291.04
EDTA	800Mb Genome	42% GC	TE_00001690#DNA/DTC	GYPSY8_DM	DNA	2625	4955	52.9768
EDTA	800Mb Genome	42% GC	TE_00001749#DNA/DTH	BELPADRE_I	DNA	2634	6326	41.6377
EDTA	800Mb Genome	42% GC	TE_00001750#DNA/Helitron	piggyBac-N1_DR	Rolling Circle	7465	1005	742.786
EDTA	800Mb Genome	42% GC	TE_00001875#DNA/Helitron	GYPSY8_DM	Rolling Circle	10325	4955	208.375
EDTA	800Mb Genome	42% GC	TE_00001882#DNA/DTC	Turmoil2	DNA	4111	6999	58.737
EDTA	800Mb Genome	42% GC	TE_00001889#DNA/DTH	Copia1_DM	DNA	3622	4530	79.9558
EDTA	800Mb Genome	42% GC	TE_00001894#DNA/DTM	Helitron-1N3_DR	DNA	4488	1843	243.516
EDTA	800Mb Genome	42% GC	TE_00001905#DNA/Helitron	Turmoil2	Rolling Circle	8520	6999	121.732
EDTA	800Mb Genome	42% GC	TE_00001905#DNA/Helitron	Turmoil2	Rolling Circle	8520	6999	121.732
EDTA	800Mb Genome	42% GC	TE_00002011#DNA/Helitron	Helitron-1N3_DR	Rolling Circle	7111	1843	385.838
EDTA	800Mb Genome	42% GC	TE_00002019#DNA/Helitron	Merlin1_HS	Rolling Circle	17572	1175	1495.49
EDTA	800Mb Genome	42% GC	TE_00002037#DNA/Helitron	SINE2-2_ADi	Rolling Circle	2397	274	874.818
EDTA	800Mb Genome	42% GC	TE_00002075#DNA/DTC	Mariner-2_ACar	DNA	2739	3342	81.9569
EDTA	800Mb Genome	42% GC	TE_00002137#DNA/Helitron	Ngaro1_DR	Rolling Circle	13066	6578	198.632
EDTA	800Mb Genome	42% GC	TE_00002179#DNA/Helitron	Ngaro1_DR	Rolling Circle	12583	6578	191.289
EDTA	800Mb Genome	42% GC	TE_00002200#DNA/Helitron	Mariner-2_ACar	Rolling Circle	8888	3342	265.949
EDTA	800Mb Genome	42% GC	TE_00002209#DNA/Helitron	COPIO_I	Rolling Circle	4593	8663	53.0186
EDTA	800Mb Genome	42% GC	TE_00002216#DNA/DTH	SINE2-2_ADi	DNA	3598	274	1313.14
EDTA	800Mb Genome	42% GC	TE_00002221#DNA/Helitron	piggyBac-N1_DR	Rolling Circle	244	1005	24.2786
EDTA	800Mb Genome	42% GC	TE_00002269#DNA/Helitron	MITE_AA	Rolling Circle	18003	521	3455.47
EDTA	800Mb Genome	42% GC	TE_00002272#DNA/Helitron	BELPADRE_I	Rolling Circle	17927	6326	283.386
EDTA	800Mb Genome	42% GC	TE_00002339#DNA/Helitron	GYPSY1_MG	Rolling Circle	18991	5233	362.908
EDTA	800Mb Genome	42% GC	TE_00002343#DNA/DTM	Turmoil2	DNA	3231	6999	46.1637
EDTA	800Mb Genome	42% GC	TE_00002380#DNA/DTC	Merlin1_HS	DNA	1655	1175	140.851
EDTA	800Mb Genome	42% GC	TE_00002385#DNA/DTT	BELPADRE_I	DNA	4782	6326	75.5928
EDTA	800Mb Genome	42% GC	TE_00002426#DNA/DTM	hAT-9_DR	DNA	2045	2386	85.7083
EDTA	800Mb Genome	42% GC	TE_00002478#DNA/Helitron	Crypton-10_CGi	Rolling Circle	17002	2566	662.588
EDTA	800Mb Genome	42% GC	TE_00002483#DNA/Helitron	AluY	Rolling Circle	16257	311	5227.33
EDTA	800Mb Genome	42% GC	TE_00002565#DNA/DTT	TRANSIB1	DNA	4880	3014	161.911
EDTA	800Mb Genome	42% GC	TE_00002581#DNA/DTM	Merlin1_HS	DNA	3870	1175	329.362
EDTA	800Mb Genome	42% GC	TE_00002597#DNA/Helitron	TRANSIB1	Rolling Circle	14816	3014	491.573
EDTA	800Mb Genome	42% GC	TE_00002638#DNA/Helitron	Merlin1_HS	Rolling Circle	17770	1175	1512.34
EDTA	800Mb Genome	58% GC	TE_00000131#DNA/Helitron	Ngaro1_DR	Rolling Circle	14690	6578	223.32
EDTA	800Mb Genome	58% GC	TE_00000269#DNA/DTH	MITE_AA	DNA	2964	521	568.906
EDTA	800Mb Genome	58% GC	TE_00000273#DNA/Helitron	Penelope-1_DR	Rolling Circle	18855	4446	424.089
EDTA	800Mb Genome	58% GC	TE_00000317#DNA/Helitron	G5_DM-Jockey	Rolling Circle	7557	4856	155.622
EDTA	800Mb Genome	58% GC	TE_00000331#DNA/Helitron	TC1-2_DM	Rolling Circle	9704	1644	590.268
EDTA	800Mb Genome	58% GC	TE_00000358#DNA/Helitron	MERVL	Rolling Circle	18954	5485	345.561
EDTA	800Mb Genome	58% GC	TE_00000435#DNA/Helitron	TC1-2_DM	Rolling Circle	8713	1644	529.988
EDTA	800Mb Genome	58% GC	TE_00000459#DNA/DTH	BEL12-I_DR	DNA	2875	7730	37.1928
EDTA	800Mb Genome	58% GC	TE_00000462#DNA/Helitron	COPIO_I	Rolling Circle	4766	8663	55.0156
EDTA	800Mb Genome	58% GC	TE_00000468#DNA/Helitron	BEL12-I_DR	Rolling Circle	13707	7730	177.322
EDTA	800Mb Genome	58% GC	TE_00000498#DNA/DTC	Penelope-9_HM	DNA	4101	2187	187.517
EDTA	800Mb Genome	58% GC	TE_00000584#DNA/DTC	DIRS-1_DR	DNA	4326	5654	76.5122
EDTA	800Mb Genome	58% GC	TE_00000654#DNA/DTC	SINE3-1	DNA	2514	590	426.102
EDTA	800Mb Genome	58% GC	TE_00000668#DNA/Helitron	BEL12-I_DR	Rolling Circle	19733	7730	255.278
EDTA	800Mb Genome	58% GC	TE_00000772#DNA/Helitron	MERVL	Rolling Circle	10827	5485	197.393
EDTA	800Mb Genome	58% GC	TE_00000826_INT#LTR/Copia	COPIO_I	LTR	7203	8663	83.1467
EDTA	800Mb Genome	58% GC	TE_00000896#DNA/Helitron	hAT-9_DR	Rolling Circle	18411	2386	771.626
EDTA	800Mb Genome	58% GC	TE_00000953#DNA/Helitron	L1-4_DR	Rolling Circle	16535	5548	298.035
EDTA	800Mb Genome	58% GC	TE_00000954#DNA/Helitron	Copia1_DM	Rolling Circle	7270	4530	160.486
EDTA	800Mb Genome	58% GC	TE_00000983#DNA/Helitron	L1-4_DR	Rolling Circle	14940	5548	269.286
EDTA	800Mb Genome	58% GC	TE_00001013#DNA/Helitron	Polinton-1_DR	Rolling Circle	13236	18485	71.604
EDTA	800Mb Genome	58% GC	TE_00001080#DNA/Helitron	SINE3-1	Rolling Circle	15879	590	2691.36
EDTA	800Mb Genome	58% GC	TE_00001081#DNA/DTM	Merlin1_HS	DNA	1166	1175	99.234
EDTA	800Mb Genome	58% GC	TE_00001104#DNA/Helitron	hAT-9_DR	Rolling Circle	7829	2386	328.122
EDTA	800Mb Genome	58% GC	TE_00001131#DNA/DTH	Crypton-10_CGi	DNA	3100	2566	120.811
EDTA	800Mb Genome	58% GC	TE_00001151#DNA/Helitron	L2-46_DR	Rolling Circle	4741	2517	188.359
EDTA	800Mb Genome	58% GC	TE_00001203#DNA/DTC	SINE3-1	DNA	4519	590	765.932
EDTA	800Mb Genome	58% GC	TE_00001251#DNA/DTM	Ngaro1_DR	DNA	4389	6578	66.7224
EDTA	800Mb Genome	58% GC	TE_00001302#DNA/Helitron	DIRS-1_DR	Rolling Circle	10139	5654	179.324
EDTA	800Mb Genome	58% GC	TE_00001446#DNA/Helitron	L1-4_DR	Rolling Circle	6268	5548	112.978
EDTA	800Mb Genome	58% GC	TE_00001626_INT#LTR/Copia	COPIO_I	LTR	8480	8663	97.8876
EDTA	800Mb Genome	58% GC	TE_00001635#DNA/DTC	TC1-2_DM	DNA	3284	1644	199.757
EDTA	800Mb Genome	58% GC	TE_00001767#DNA/Helitron	L1-4_DR	Rolling Circle	3793	5548	68.367
EDTA	800Mb Genome	58% GC	TE_00001802#DNA/Helitron	Turmoil2	Rolling Circle	12674	6999	181.083
EDTA	800Mb Genome	58% GC	TE_00001863#DNA/Helitron	L2-46_DR	Rolling Circle	5303	2517	210.687
EDTA	800Mb Genome	58% GC	TE_00001931#DNA/Helitron	L1-4_DR	Rolling Circle	8809	5548	158.778
EDTA	800Mb Genome	58% GC	TE_00001940#DNA/Helitron	Helitron-1N3_DR	Rolling Circle	19267	1843	1045.42
EDTA	800Mb Genome	58% GC	TE_00001984#DNA/Helitron	L1-4_DR	Rolling Circle	18618	5548	335.58
EDTA	800Mb Genome	58% GC	TE_00001990#DNA/Helitron	RTE1	Rolling Circle	19468	3291	591.553
EDTA	800Mb Genome	58% GC	TE_00002034#DNA/Helitron	GYPSY8_DM	Rolling Circle	10665	4955	215.237
EDTA	800Mb Genome	58% GC	TE_00002065#DNA/Helitron	AluY	Rolling Circle	14545	311	4676.85
EDTA	800Mb Genome	58% GC	TE_00002069#DNA/Helitron	DIRS-1_DR	Rolling Circle	11435	5654	202.246
EDTA	800Mb Genome	58% GC	TE_00002074#DNA/DTC	TC1-2_DM	DNA	3647	1644	221.837
EDTA	800Mb Genome	58% GC	TE_00002131#DNA/DTA	L2-46_DR	DNA	4435	2517	176.202
EDTA	800Mb Genome	58% GC	TE_00002139#DNA/Helitron	MERVL	Rolling Circle	19059	5485	347.475
EDTA	800Mb Genome	58% GC	TE_00002163#DNA/DTC	L1-4_DR	DNA	3743	5548	67.4658
EDTA	800Mb Genome	58% GC	TE_00002175#DNA/Helitron	RTE1	Rolling Circle	11667	3291	354.512
EDTA	800Mb Genome	58% GC	TE_00002183#DNA/Helitron	piggyBac-N1_DR	Rolling Circle	7605	1005	756.716
EDTA	800Mb Genome	58% GC	TE_00002195#DNA/DTC	piggyBac-N1_DR	DNA	4175	1005	415.423
EDTA	800Mb Genome	58% GC	TE_00002226#DNA/DTM	Helitron-1N3_DR	DNA	3748	1843	203.364
EDTA	800Mb Genome	58% GC	TE_00002243#DNA/DTH	GYPSY8_DM	DNA	2500	4955	50.4541
EDTA	800Mb Genome	58% GC	TE_00002243#DNA/DTH	GYPSY8_DM	DNA	2500	4955	50.4541
EDTA	800Mb Genome	58% GC	TE_00002279#DNA/DTC	L1-4_DR	DNA	4151	5548	74.8198
EDTA	800Mb Genome	58% GC	TE_00002357#DNA/DTC	TC1-2_DM	DNA	4238	1644	257.786
EDTA	800Mb Genome	58% GC	TE_00002374#DNA/Helitron	RTE1	Rolling Circle	10408	3291	316.256
EDTA	800Mb Genome	58% GC	TE_00002385#DNA/DTM	GYPSY8_DM	DNA	4529	4955	91.4026
EDTA	800Mb Genome	58% GC	TE_00002404#DNA/DTC	L2-46_DR	DNA	1569	2517	62.3361
EDTA	800Mb Genome	58% GC	TE_00002408#DNA/Helitron	G5_DM-Jockey	Rolling Circle	12784	4856	263.262
EDTA	800Mb Genome	58% GC	TE_00002442#DNA/Helitron	L2-46_DR	Rolling Circle	14229	2517	565.316
EDTA	800Mb Genome	58% GC	TE_00002639#DNA/DTA	SINE3-1	DNA	2886	590	489.153
EDTA	800Mb Genome	58% GC	TE_00002640#DNA/Helitron	BEL12-I_DR	Rolling Circle	7369	7730	95.3299
EDTA	800Mb Genome	58% GC	TE_00002655#DNA/Helitron	Penelope-9_HM	Rolling Circle	15949	2187	729.264
EDTA	800Mb Genome	58% GC	TE_00002738#DNA/Helitron	Mariner-2_ACar	Rolling Circle	15877	3342	475.075
EDTA	800Mb Genome	58% GC	TE_00002745#DNA/DTC	SINE2-2_ADi	DNA	3306	274	1206.57
EDTA	800Mb Genome	58% GC	TE_00002790#DNA/DTC	L2-46_DR	DNA	4467	2517	177.473
EDTA	800Mb Genome	58% GC	TE_00002802#DNA/DTC	MERVL	DNA	3714	5485	67.7119
EDTA	800Mb Genome	58% GC	TE_00002805#DNA/Helitron	Copia1_DM	Rolling Circle	6566	4530	144.945
EDTA	800Mb Genome	58% GC	TE_00002860#DNA/DTT	Mariner-2_ACar	DNA	3294	3342	98.5637
EDTA	800Mb Genome	58% GC	TE_00002869#DNA/DTC	BEL12-I_DR	DNA	3876	7730	50.1423
RepeatModeler2	250Mb Genome	21% GC	rnd-1_family-0#DNA/PIF-Harbinger	Turmoil2	DNA	6927	6999	98.9713
RepeatModeler2	250Mb Genome	21% GC	rnd-1_family-1#LINE/RTE-RTE	RTE1	LINE	3272	3291	99.4227
RepeatModeler2	250Mb Genome	21% GC	rnd-1_family-10#DNA/CMC-Transib	TRANSIB1	DNA	3005	3014	99.7014
RepeatModeler2	250Mb Genome	21% GC	rnd-1_family-11#Unknown	MITE_AA	Unclassified	463	521	88.8676
RepeatModeler2	250Mb Genome	21% GC	rnd-1_family-12#SINE/5S-Deu-L2	SINE3-1	SINE	582	590	98.6441
RepeatModeler2	250Mb Genome	21% GC	rnd-1_family-13#DNA/hAT-Charlie	hAT-9_DR	DNA	2368	2386	99.2456
RepeatModeler2	250Mb Genome	21% GC	rnd-1_family-14#SINE/Alu	AluY	SINE	305	311	98.0707
RepeatModeler2	250Mb Genome	21% GC	rnd-1_family-15#LINE/L1-Tx1	L1-4_DR	LINE	5533	5548	99.7296
RepeatModeler2	250Mb Genome	21% GC	rnd-1_family-16#LINE/Penelope	Penelope-1_DR	Penelope	3096	4446	69.6356
RepeatModeler2	250Mb Genome	21% GC	rnd-1_family-17#LTR/ERVL	HERVL	LTR	2291	6542	35.0199
RepeatModeler2	250Mb Genome	21% GC	rnd-1_family-18#LTR/ERVL	MERVL	LTR	4838	5485	88.2042
RepeatModeler2	250Mb Genome	21% GC	rnd-1_family-19#LTR/Ngaro	Ngaro1_DR	LTR	3243	6578	49.3007
RepeatModeler2	250Mb Genome	21% GC	rnd-1_family-2#DNA/Crypton-A	Crypton-10_CGi	DNA	2145	2566	83.5931
RepeatModeler2	250Mb Genome	21% GC	rnd-1_family-20#DNA/Crypton-A	Crypton-10_CGi	DNA	1829	2566	71.2783
RepeatModeler2	250Mb Genome	21% GC	rnd-1_family-21#DNA/Merlin	Merlin1_HS	DNA	1170	1175	99.5745
RepeatModeler2	250Mb Genome	21% GC	rnd-1_family-22#LTR/Pao	BELPADRE_I	LTR	6315	6326	99.8261
RepeatModeler2	250Mb Genome	21% GC	rnd-1_family-23#RC/Helitron	Helitron-1N3_DR	Rolling Circle	1822	1843	98.8606
RepeatModeler2	250Mb Genome	21% GC	rnd-1_family-24#DNA/TcMar-Tc1	TC1-2_DM	DNA	1637	1644	99.5742
RepeatModeler2	250Mb Genome	21% GC	rnd-1_family-25#LTR/Ngaro	SINE2-2_ADi	LTR	272	274	99.2701
RepeatModeler2	250Mb Genome	21% GC	rnd-1_family-26#LTR/Gypsy	GYPSY8_DM	LTR	3017	4955	60.888
RepeatModeler2	250Mb Genome	21% GC	rnd-1_family-27#LTR/Copia	Copia1_DM	LTR	2252	4530	49.713
RepeatModeler2	250Mb Genome	21% GC	rnd-1_family-28#LINE/Penelope	Penelope-1_DR	Penelope	1784	4446	40.126
RepeatModeler2	250Mb Genome	21% GC	rnd-1_family-3#LTR/Gypsy	GYPSY8_DM	LTR	4869	4955	98.2644
RepeatModeler2	250Mb Genome	21% GC	rnd-1_family-30#LTR/DIRS	DIRS-1_DR	LTR	2600	5654	45.9851
RepeatModeler2	250Mb Genome	21% GC	rnd-1_family-31#LTR/DIRS	DIRS-1_DR	LTR	4649	5654	82.225
RepeatModeler2	250Mb Genome	21% GC	rnd-1_family-32#LTR/Copia	COPIO_I	LTR	8650	8663	99.8499
RepeatModeler2	250Mb Genome	21% GC	rnd-1_family-33#LTR/Ngaro	Ngaro1_DR	LTR	1957	6578	29.7507
RepeatModeler2	250Mb Genome	21% GC	rnd-1_family-34#DNA/TcMar-Tigger	Mariner-2_ACar	DNA	1640	3342	49.0724
RepeatModeler2	250Mb Genome	21% GC	rnd-1_family-35#LTR/Copia	Copia1_DM	LTR	1108	4530	24.4592
RepeatModeler2	250Mb Genome	21% GC	rnd-1_family-36#LTR/Ngaro	Ngaro1_DR	LTR	2450	6578	37.2454
RepeatModeler2	250Mb Genome	21% GC	rnd-1_family-37#DNA/TcMar-Tigger	Mariner-2_ACar	DNA	2412	3342	72.1724
RepeatModeler2	250Mb Genome	21% GC	rnd-1_family-38#LTR/Pao	BEL12-I_DR	LTR	5043	7730	65.2393
RepeatModeler2	250Mb Genome	21% GC	rnd-1_family-39#LTR/Pao	BEL12-I_DR	LTR	5057	7730	65.4204
RepeatModeler2	250Mb Genome	21% GC	rnd-1_family-4#LINE/L2	L2-46_DR	LINE	2491	2517	98.967
RepeatModeler2	250Mb Genome	21% GC	rnd-1_family-40#LTR/Pao	BELPADRE_I	LTR	6288	6326	99.3993
RepeatModeler2	250Mb Genome	21% GC	rnd-1_family-5#LTR/Gypsy	GYPSY1_MG	LTR	5195	5233	99.2738
RepeatModeler2	250Mb Genome	21% GC	rnd-1_family-6#LINE/Penelope	Penelope-9_HM	Penelope	2160	2187	98.7654
RepeatModeler2	250Mb Genome	21% GC	rnd-1_family-7#LTR/Copia	Copia1_DM	LTR	2895	4530	63.9073
RepeatModeler2	250Mb Genome	21% GC	rnd-1_family-8#LTR/Copia	COPIO_I	LTR	8626	8663	99.5729
RepeatModeler2	250Mb Genome	21% GC	rnd-1_family-9#DNA/PiggyBac	piggyBac-N1_DR	DNA	1004	1005	99.9005
RepeatModeler2	250Mb Genome	21% GC	rnd-4_family-22#DNA/Maverick	Polinton-1_DR	DNA	20112	18485	108.802
RepeatModeler2	250Mb Genome	21% GC	rnd-5_family-3#Unknown	MITE_AA	Unclassified	223	521	42.8023
RepeatModeler2	250Mb Genome	42% GC	rnd-1_family-0#LTR/Gypsy	GYPSY8_DM	LTR	2722	4955	54.9344
RepeatModeler2	250Mb Genome	42% GC	rnd-1_family-1#LINE/Penelope	Penelope-1_DR	Penelope	3832	4446	86.1898
RepeatModeler2	250Mb Genome	42% GC	rnd-1_family-10#DNA/PiggyBac	piggyBac-N1_DR	DNA	711	1005	70.7463
RepeatModeler2	250Mb Genome	42% GC	rnd-1_family-11#RC/Helitron	Helitron-1N3_DR	Rolling Circle	1827	1843	99.1319
RepeatModeler2	250Mb Genome	42% GC	rnd-1_family-12#LINE/Penelope	Penelope-9_HM	Penelope	1404	2187	64.1975
RepeatModeler2	250Mb Genome	42% GC	rnd-1_family-13#LTR/Pao	BELPADRE_I	LTR	5373	6326	84.9352
RepeatModeler2	250Mb Genome	42% GC	rnd-1_family-14#LTR/Ngaro	Ngaro1_DR	LTR	6565	6578	99.8024
RepeatModeler2	250Mb Genome	42% GC	rnd-1_family-15#LINE/L2	L2-46_DR	LINE	2512	2517	99.8014
RepeatModeler2	250Mb Genome	42% GC	rnd-1_family-16#DNA/TcMar-Tigger	Mariner-2_ACar	DNA	1570	3342	46.9779
RepeatModeler2	250Mb Genome	42% GC	rnd-1_family-17#Unknown	MITE_AA	Unclassified	520	521	99.8081
RepeatModeler2	250Mb Genome	42% GC	rnd-1_family-18#DNA/Maverick	Polinton-1_DR	DNA	7642	18485	41.3416
RepeatModeler2	250Mb Genome	42% GC	rnd-1_family-19#DNA/hAT-Charlie	hAT-9_DR	DNA	2188	2386	91.7016
RepeatModeler2	250Mb Genome	42% GC	rnd-1_family-2#LTR/ERVL	HERVL	LTR	4455	6542	68.0984
RepeatModeler2	250Mb Genome	42% GC	rnd-1_family-20#LINE/I-Jockey	G5_DM-Jockey	LINE	3491	4856	71.8904
RepeatModeler2	250Mb Genome	42% GC	rnd-1_family-21#DNA/TcMar-Tigger	Mariner-2_ACar	DNA	1615	3342	48.3244
RepeatModeler2	250Mb Genome	42% GC	rnd-1_family-22#SINE/5S-Deu-L2	SINE3-1	SINE	587	590	99.4915
RepeatModeler2	250Mb Genome	42% GC	rnd-1_family-23#DNA/PIF-Harbinger	Turmoil2	DNA	3635	6999	51.936
RepeatModeler2	250Mb Genome	42% GC	rnd-1_family-24#LTR/Ngaro	SINE2-2_ADi	LTR	274	274	100
RepeatModeler2	250Mb Genome	42% GC	rnd-1_family-25#LTR/Gypsy	GYPSY1_MG	LTR	3210	5233	61.3415
RepeatModeler2	250Mb Genome	42% GC	rnd-1_family-26#DNA/PiggyBac	piggyBac-N1_DR	DNA	864	1005	85.9701
RepeatModeler2	250Mb Genome	42% GC	rnd-1_family-27#DNA/TcMar-Tigger	Mariner-2_ACar	DNA	1419	3342	42.4596
RepeatModeler2	250Mb Genome	42% GC	rnd-1_family-28#DNA/Maverick	Polinton-1_DR	DNA	8400	18485	45.4423
RepeatModeler2	250Mb Genome	42% GC	rnd-1_family-29#LINE/I-Jockey	G5_DM-Jockey	LINE	4139	4856	85.2348
RepeatModeler2	250Mb Genome	42% GC	rnd-1_family-3#DNA/Maverick	Polinton-1_DR	DNA	6589	18485	35.6451
RepeatModeler2	250Mb Genome	42% GC	rnd-1_family-30#SINE/Alu	AluY	SINE	310	311	99.6785
RepeatModeler2	250Mb Genome	42% GC	rnd-1_family-31#LTR/DIRS	DIRS-1_DR	LTR	4151	5654	73.417
RepeatModeler2	250Mb Genome	42% GC	rnd-1_family-32#LTR/DIRS	DIRS-1_DR	LTR	4974	5654	87.9731
RepeatModeler2	250Mb Genome	42% GC	rnd-1_family-33#LTR/Copia	COPIO_I	LTR	3352	8663	38.6933
RepeatModeler2	250Mb Genome	42% GC	rnd-1_family-34#DNA/Merlin	Merlin1_HS	DNA	781	1175	66.4681
RepeatModeler2	250Mb Genome	42% GC	rnd-1_family-35#LTR/Pao	BEL12-I_DR	LTR	3604	7730	46.6235
RepeatModeler2	250Mb Genome	42% GC	rnd-1_family-36#LTR/Pao	BEL12-I_DR	LTR	4245	7730	54.9159
RepeatModeler2	250Mb Genome	42% GC	rnd-1_family-37#LTR/Gypsy	GYPSY1_MG	LTR	2947	5233	56.3157
RepeatModeler2	250Mb Genome	42% GC	rnd-1_family-38#LINE/Penelope	Penelope-1_DR	Penelope	2252	4446	50.6523
RepeatModeler2	250Mb Genome	42% GC	rnd-1_family-39#DNA/Crypton-A	Crypton-10_CGi	DNA	1532	2566	59.7038
RepeatModeler2	250Mb Genome	42% GC	rnd-1_family-4#LTR/ERVL	MERVL	LTR	5483	5485	99.9635
RepeatModeler2	250Mb Genome	42% GC	rnd-1_family-40#DNA/PIF-Harbinger	Turmoil2	DNA	4944	6999	70.6387
RepeatModeler2	250Mb Genome	42% GC	rnd-1_family-41#SINE/Alu	AluY	SINE	262	311	84.2444
RepeatModeler2	250Mb Genome	42% GC	rnd-1_family-5#LINE/Penelope	Penelope-9_HM	Penelope	1831	2187	83.722
RepeatModeler2	250Mb Genome	42% GC	rnd-1_family-6#LINE/L1-Tx1	L1-4_DR	LINE	5532	5548	99.7116
RepeatModeler2	250Mb Genome	42% GC	rnd-1_family-7#LTR/Copia	COPIO_I	LTR	7611	8663	87.8564
RepeatModeler2	250Mb Genome	42% GC	rnd-1_family-8#DNA/CMC-Transib	TRANSIB1	DNA	2897	3014	96.1181
RepeatModeler2	250Mb Genome	42% GC	rnd-1_family-9#LTR/DIRS	DIRS-1_DR	LTR	2767	5654	48.9388
RepeatModeler2	250Mb Genome	42% GC	rnd-2_family-22#LTR/Copia	Copia1_DM	LTR	2407	4530	53.1347
RepeatModeler2	250Mb Genome	42% GC	rnd-2_family-8#LTR/Gypsy	GYPSY8_DM	LTR	1898	4955	38.3047
RepeatModeler2	250Mb Genome	42% GC	rnd-3_family-3#LTR/Copia	Copia1_DM	LTR	1508	4530	33.2892
RepeatModeler2	250Mb Genome	42% GC	rnd-4_family-184#DNA/Crypton-A	Crypton-10_CGi	DNA	988	2566	38.5035
RepeatModeler2	250Mb Genome	42% GC	rnd-4_family-92#DNA/Merlin	Merlin1_HS	DNA	376	1175	32
RepeatModeler2	250Mb Genome	58% GC	rnd-1_family-0#LTR/Gypsy	GYPSY1_MG	LTR	5226	5233	99.8662
RepeatModeler2	250Mb Genome	58% GC	rnd-1_family-1#LTR/ERVL	HERVL	LTR	5323	6542	81.3666
RepeatModeler2	250Mb Genome	58% GC	rnd-1_family-10#SINE/5S-Deu-L2	SINE3-1	SINE	596	590	101.017
RepeatModeler2	250Mb Genome	58% GC	rnd-1_family-11#DNA/PiggyBac	piggyBac-N1_DR	DNA	1005	1005	100
RepeatModeler2	250Mb Genome	58% GC	rnd-1_family-12#LINE/L1-Tx1	L1-4_DR	LINE	5532	5548	99.7116
RepeatModeler2	250Mb Genome	58% GC	rnd-1_family-13#DNA/TcMar-Tigger	Mariner-2_ACar	DNA	1336	3342	39.9761
RepeatModeler2	250Mb Genome	58% GC	rnd-1_family-14#LTR/Copia	COPIO_I	LTR	5285	8663	61.0066
RepeatModeler2	250Mb Genome	58% GC	rnd-1_family-15#DNA/Maverick	Polinton-1_DR	DNA	8318	18485	44.9986
RepeatModeler2	250Mb Genome	58% GC	rnd-1_family-16#LTR/DIRS	DIRS-1_DR	LTR	5654	5654	100
RepeatModeler2	250Mb Genome	58% GC	rnd-1_family-17#LINE/L2	L2-46_DR	LINE	2476	2517	98.3711
RepeatModeler2	250Mb Genome	58% GC	rnd-1_family-18#RC/Helitron	Helitron-1N3_DR	Rolling Circle	1834	1843	99.5117
RepeatModeler2	250Mb Genome	58% GC	rnd-1_family-19#LTR/Pao	BELPADRE_I	LTR	4635	6326	73.269
RepeatModeler2	250Mb Genome	58% GC	rnd-1_family-2#DNA/TcMar-Tigger	Mariner-2_ACar	DNA	1571	3342	47.0078
RepeatModeler2	250Mb Genome	58% GC	rnd-1_family-20#DNA/Merlin	Merlin1_HS	DNA	671	1175	57.1064
RepeatModeler2	250Mb Genome	58% GC	rnd-1_family-21#DNA/CMC-Transib	TRANSIB1	DNA	1828	3014	60.6503
RepeatModeler2	250Mb Genome	58% GC	rnd-1_family-22#Unknown	MITE_AA	Unclassified	510	521	97.8887
RepeatModeler2	250Mb Genome	58% GC	rnd-1_family-23#DNA/Crypton-A	Crypton-10_CGi	DNA	1834	2566	71.4731
RepeatModeler2	250Mb Genome	58% GC	rnd-1_family-24#LINE/Penelope	Penelope-9_HM	Penelope	2178	2187	99.5885
RepeatModeler2	250Mb Genome	58% GC	rnd-1_family-25#LTR/Pao	BEL12-I_DR	LTR	2134	7730	27.6067
RepeatModeler2	250Mb Genome	58% GC	rnd-1_family-26#LTR/Gypsy	GYPSY8_DM	LTR	1448	4955	29.223
RepeatModeler2	250Mb Genome	58% GC	rnd-1_family-27#LTR/Pao	BEL12-I_DR	LTR	4630	7730	59.8965
RepeatModeler2	250Mb Genome	58% GC	rnd-1_family-28#DNA/Maverick	Polinton-1_DR	DNA	9632	18485	52.1071
RepeatModeler2	250Mb Genome	58% GC	rnd-1_family-29#DNA/TcMar-Tc1	TC1-2_DM	DNA	1263	1644	76.8248
RepeatModeler2	250Mb Genome	58% GC	rnd-1_family-3#LINE/RTE-RTE	RTE1	LINE	3272	3291	99.4227
RepeatModeler2	250Mb Genome	58% GC	rnd-1_family-30#LTR/Pao	BELPADRE_I	LTR	3085	6326	48.767
RepeatModeler2	250Mb Genome	58% GC	rnd-1_family-31#DNA/Crypton-A	Crypton-10_CGi	DNA	1205	2566	46.9602
RepeatModeler2	250Mb Genome	58% GC	rnd-1_family-32#DNA/Merlin	Merlin1_HS	DNA	973	1175	82.8085
RepeatModeler2	250Mb Genome	58% GC	rnd-1_family-33#DNA/CMC-Transib	TRANSIB1	DNA	2229	3014	73.9549
RepeatModeler2	250Mb Genome	58% GC	rnd-1_family-34#LTR/Copia	Copia1_DM	LTR	4303	4530	94.989
RepeatModeler2	250Mb Genome	58% GC	rnd-1_family-35#DNA/hAT-Charlie	hAT-9_DR	DNA	2379	2386	99.7066
RepeatModeler2	250Mb Genome	58% GC	rnd-1_family-36#LTR/Pao	BEL12-I_DR	LTR	3131	7730	40.5045
RepeatModeler2	250Mb Genome	58% GC	rnd-1_family-37#LTR/ERVL	HERVL	LTR	3638	6542	55.6099
RepeatModeler2	250Mb Genome	58% GC	rnd-1_family-38#LTR/ERVL	MERVL	LTR	4055	5485	73.9289
RepeatModeler2	250Mb Genome	58% GC	rnd-1_family-39#LINE/I-Jockey	G5_DM-Jockey	LINE	4822	4856	99.2998
RepeatModeler2	250Mb Genome	58% GC	rnd-1_family-4#DNA/Maverick	Polinton-1_DR	DNA	7442	18485	40.2597
RepeatModeler2	250Mb Genome	58% GC	rnd-1_family-40#DNA/TcMar-Tc1	TC1-2_DM	DNA	728	1644	44.2822
RepeatModeler2	250Mb Genome	58% GC	rnd-1_family-5#LTR/Ngaro	Ngaro1_DR	LTR	6566	6578	99.8176
RepeatModeler2	250Mb Genome	58% GC	rnd-1_family-6#SINE/Alu	AluY	SINE	310	311	99.6785
RepeatModeler2	250Mb Genome	58% GC	rnd-1_family-7#LTR/Ngaro	SINE2-2_ADi	LTR	272	274	99.2701
RepeatModeler2	250Mb Genome	58% GC	rnd-1_family-8#LTR/Copia	COPIO_I	LTR	7679	8663	88.6413
RepeatModeler2	250Mb Genome	58% GC	rnd-1_family-9#LTR/Gypsy	GYPSY8_DM	LTR	4171	4955	84.1776
RepeatModeler2	250Mb Genome	58% GC	rnd-4_family-601#DNA/PIF-Harbinger	Turmoil2	DNA	6982	6999	99.7571
RepeatModeler2	400Mb Genome	21% GC	rnd-1_family-0#DNA/hAT-Charlie	hAT-9_DR	DNA	2385	2386	99.9581
RepeatModeler2	400Mb Genome	21% GC	rnd-1_family-1#LTR/ERVL	HERVL	LTR	4386	6542	67.0437
RepeatModeler2	400Mb Genome	21% GC	rnd-1_family-10#LINE/Penelope	Penelope-1_DR	Penelope	2925	4446	65.7895
RepeatModeler2	400Mb Genome	21% GC	rnd-1_family-11#DNA/Maverick	Polinton-1_DR	DNA	6403	18485	34.6389
RepeatModeler2	400Mb Genome	21% GC	rnd-1_family-12#DNA/Maverick	Polinton-1_DR	DNA	4961	18485	26.838
RepeatModeler2	400Mb Genome	21% GC	rnd-1_family-13#DNA/CMC-Transib	TRANSIB1	DNA	2132	3014	70.7366
RepeatModeler2	400Mb Genome	21% GC	rnd-1_family-14#DNA/TcMar-Tigger	Mariner-2_ACar	DNA	2087	3342	62.4476
RepeatModeler2	400Mb Genome	21% GC	rnd-1_family-15#LTR/Ngaro	Ngaro1_DR	LTR	3111	6578	47.294
RepeatModeler2	400Mb Genome	21% GC	rnd-1_family-16#DNA/PiggyBac	piggyBac-N1_DR	DNA	997	1005	99.204
RepeatModeler2	400Mb Genome	21% GC	rnd-1_family-17#LTR/Copia	Copia1_DM	LTR	4509	4530	99.5364
RepeatModeler2	400Mb Genome	21% GC	rnd-1_family-18#LINE/L1-Tx1	L1-4_DR	LINE	4810	5548	86.6979
RepeatModeler2	400Mb Genome	21% GC	rnd-1_family-19#Unknown	Mariner-2_ACar	Unclassified	1254	3342	37.5224
RepeatModeler2	400Mb Genome	21% GC	rnd-1_family-2#LINE/Penelope	Penelope-1_DR	Penelope	1503	4446	33.8057
RepeatModeler2	400Mb Genome	21% GC	rnd-1_family-20#DNA/CMC-Transib	TRANSIB1	DNA	1544	3014	51.2276
RepeatModeler2	400Mb Genome	21% GC	rnd-1_family-21#SINE/5S-Deu-L2	SINE3-1	SINE	583	590	98.8136
RepeatModeler2	400Mb Genome	21% GC	rnd-1_family-22#LTR/ERVL	HERVL	LTR	2490	6542	38.0618
RepeatModeler2	400Mb Genome	21% GC	rnd-1_family-23#LTR/Pao	BELPADRE_I	LTR	3498	6326	55.2956
RepeatModeler2	400Mb Genome	21% GC	rnd-1_family-24#LTR/Gypsy	GYPSY1_MG	LTR	4301	5233	82.1899
RepeatModeler2	400Mb Genome	21% GC	rnd-1_family-25#LTR/Pao	BEL12-I_DR	LTR	5078	7730	65.6921
RepeatModeler2	400Mb Genome	21% GC	rnd-1_family-26#LINE/I-Jockey	G5_DM-Jockey	LINE	2381	4856	49.0321
RepeatModeler2	400Mb Genome	21% GC	rnd-1_family-27#LTR/Ngaro	SINE2-2_ADi	LTR	274	274	100
RepeatModeler2	400Mb Genome	21% GC	rnd-1_family-28#LTR/Gypsy	GYPSY8_DM	LTR	3767	4955	76.0242
RepeatModeler2	400Mb Genome	21% GC	rnd-1_family-29#LINE/L2	L2-46_DR	LINE	909	2517	36.1144
RepeatModeler2	400Mb Genome	21% GC	rnd-1_family-3#RC/Helitron	Helitron-1N3_DR	Rolling Circle	1547	1843	83.9392
RepeatModeler2	400Mb Genome	21% GC	rnd-1_family-30#LTR/Pao	BEL12-I_DR	LTR	1954	7730	25.2781
RepeatModeler2	400Mb Genome	21% GC	rnd-1_family-31#LINE/I-Jockey	G5_DM-Jockey	LINE	2259	4856	46.5198
RepeatModeler2	400Mb Genome	21% GC	rnd-1_family-32#Unknown	MITE_AA	Unclassified	516	521	99.0403
RepeatModeler2	400Mb Genome	21% GC	rnd-1_family-33#LINE/L2	L2-46_DR	LINE	868	2517	34.4855
RepeatModeler2	400Mb Genome	21% GC	rnd-1_family-34#LTR/Ngaro	Ngaro1_DR	LTR	2874	6578	43.6911
RepeatModeler2	400Mb Genome	21% GC	rnd-1_family-35#LTR/Pao	BEL12-I_DR	LTR	3669	7730	47.4644
RepeatModeler2	400Mb Genome	21% GC	rnd-1_family-36#SINE/Alu	AluY	SINE	287	311	92.283
RepeatModeler2	400Mb Genome	21% GC	rnd-1_family-37#DNA/Crypton-A	Crypton-10_CGi	DNA	2564	2566	99.9221
RepeatModeler2	400Mb Genome	21% GC	rnd-1_family-38#LINE/L2	L2-46_DR	LINE	818	2517	32.499
RepeatModeler2	400Mb Genome	21% GC	rnd-1_family-39#LINE/RTE-RTE	RTE1	LINE	2400	3291	72.9262
RepeatModeler2	400Mb Genome	21% GC	rnd-1_family-4#LTR/Pao	BELPADRE_I	LTR	4296	6326	67.9102
RepeatModeler2	400Mb Genome	21% GC	rnd-1_family-40#RC/Helitron	Helitron-1N3_DR	Rolling Circle	1331	1843	72.2192
RepeatModeler2	400Mb Genome	21% GC	rnd-1_family-41#LINE/I-Jockey	G5_DM-Jockey	LINE	1458	4856	30.0247
RepeatModeler2	400Mb Genome	21% GC	rnd-1_family-42#LINE/L2	L2-46_DR	LINE	795	2517	31.5852
RepeatModeler2	400Mb Genome	21% GC	rnd-1_family-43#LTR/ERVL	MERVL	LTR	2912	5485	53.0902
RepeatModeler2	400Mb Genome	21% GC	rnd-1_family-44#DNA/TcMar-Tc1	TC1-2_DM	DNA	1612	1644	98.0535
RepeatModeler2	400Mb Genome	21% GC	rnd-1_family-5#LTR/Ngaro	Ngaro1_DR	LTR	3276	6578	49.8024
RepeatModeler2	400Mb Genome	21% GC	rnd-1_family-6#DNA/Maverick	Polinton-1_DR	DNA	7677	18485	41.531
RepeatModeler2	400Mb Genome	21% GC	rnd-1_family-7#DNA/Merlin	Merlin1_HS	DNA	1167	1175	99.3191
RepeatModeler2	400Mb Genome	21% GC	rnd-1_family-8#LTR/DIRS	DIRS-1_DR	LTR	5596	5654	98.9742
RepeatModeler2	400Mb Genome	21% GC	rnd-1_family-9#LTR/ERVL	MERVL	LTR	5252	5485	95.7521
RepeatModeler2	400Mb Genome	21% GC	rnd-4_family-12#LTR/Copia	COPIO_I	LTR	8983	8663	103.694
RepeatModeler2	400Mb Genome	21% GC	rnd-4_family-18#LINE/RTE-RTE	RTE1	LINE	1867	3291	56.7305
RepeatModeler2	400Mb Genome	21% GC	rnd-4_family-59#LINE/L1-Tx1	L1-4_DR	LINE	1982	5548	35.7246
RepeatModeler2	400Mb Genome	21% GC	rnd-5_family-88#LTR/Gypsy	GYPSY1_MG	LTR	1934	5233	36.9578
RepeatModeler2	400Mb Genome	42% GC	rnd-1_family-0#LINE/Penelope	Penelope-1_DR	Penelope	982	4446	22.0873
RepeatModeler2	400Mb Genome	42% GC	rnd-1_family-1#LTR/Ngaro	Ngaro1_DR	LTR	4670	6578	70.9942
RepeatModeler2	400Mb Genome	42% GC	rnd-1_family-10#LTR/Copia	Copia1_DM	LTR	2302	4530	50.8168
RepeatModeler2	400Mb Genome	42% GC	rnd-1_family-11#DNA/PIF-Harbinger	Turmoil2	DNA	3871	6999	55.3079
RepeatModeler2	400Mb Genome	42% GC	rnd-1_family-12#DNA/Merlin	Merlin1_HS	DNA	1155	1175	98.2979
RepeatModeler2	400Mb Genome	42% GC	rnd-1_family-13#LTR/Gypsy	GYPSY1_MG	LTR	4753	5233	90.8274
RepeatModeler2	400Mb Genome	42% GC	rnd-1_family-14#LTR/Gypsy	GYPSY8_DM	LTR	4938	4955	99.6569
RepeatModeler2	400Mb Genome	42% GC	rnd-1_family-15#LTR/Pao	BELPADRE_I	LTR	3543	6326	56.007
RepeatModeler2	400Mb Genome	42% GC	rnd-1_family-16#LTR/DIRS	DIRS-1_DR	LTR	2136	5654	37.7786
RepeatModeler2	400Mb Genome	42% GC	rnd-1_family-17#LTR/Pao	BELPADRE_I	LTR	1898	6326	30.0032
RepeatModeler2	400Mb Genome	42% GC	rnd-1_family-18#LINE/RTE-RTE	RTE1	LINE	3272	3291	99.4227
RepeatModeler2	400Mb Genome	42% GC	rnd-1_family-19#LTR/Copia	Copia1_DM	LTR	4022	4530	88.7859
RepeatModeler2	400Mb Genome	42% GC	rnd-1_family-2#DNA/Crypton-A	Crypton-10_CGi	DNA	2063	2566	80.3975
RepeatModeler2	400Mb Genome	42% GC	rnd-1_family-20#LTR/DIRS	DIRS-1_DR	LTR	1488	5654	26.3177
RepeatModeler2	400Mb Genome	42% GC	rnd-1_family-21#LINE/L1-Tx1	L1-4_DR	LINE	3438	5548	61.9683
RepeatModeler2	400Mb Genome	42% GC	rnd-1_family-22#LTR/Pao	BELPADRE_I	LTR	2466	6326	38.982
RepeatModeler2	400Mb Genome	42% GC	rnd-1_family-23#LTR/DIRS	DIRS-1_DR	LTR	1792	5654	31.6944
RepeatModeler2	400Mb Genome	42% GC	rnd-1_family-24#DNA/Maverick	Polinton-1_DR	DNA	4350	18485	23.5326
RepeatModeler2	400Mb Genome	42% GC	rnd-1_family-25#LTR/Ngaro	Ngaro1_DR	LTR	4284	6578	65.1262
RepeatModeler2	400Mb Genome	42% GC	rnd-1_family-26#DNA/hAT-Charlie	hAT-9_DR	DNA	2375	2386	99.539
RepeatModeler2	400Mb Genome	42% GC	rnd-1_family-27#SINE/5S-Deu-L2	SINE3-1	SINE	515	590	87.2881
RepeatModeler2	400Mb Genome	42% GC	rnd-1_family-28#DNA/PIF-Harbinger	Turmoil2	DNA	5672	6999	81.0401
RepeatModeler2	400Mb Genome	42% GC	rnd-1_family-3#LINE/Penelope	Penelope-9_HM	Penelope	2181	2187	99.7257
RepeatModeler2	400Mb Genome	42% GC	rnd-1_family-30#DNA/PiggyBac	piggyBac-N1_DR	DNA	995	1005	99.005
RepeatModeler2	400Mb Genome	42% GC	rnd-1_family-31#LTR/ERVL	MERVL	LTR	3873	5485	70.6108
RepeatModeler2	400Mb Genome	42% GC	rnd-1_family-32#SINE/Alu	AluY	SINE	252	311	81.0289
RepeatModeler2	400Mb Genome	42% GC	rnd-1_family-33#DNA/CMC-Transib	TRANSIB1	DNA	2471	3014	81.9841
RepeatModeler2	400Mb Genome	42% GC	rnd-1_family-34#LTR/DIRS	DIRS-1_DR	LTR	2086	5654	36.8942
RepeatModeler2	400Mb Genome	42% GC	rnd-1_family-35#DNA/Crypton-A	Crypton-10_CGi	DNA	1148	2566	44.7389
RepeatModeler2	400Mb Genome	42% GC	rnd-1_family-36#DNA/Maverick	Polinton-1_DR	DNA	6213	18485	33.611
RepeatModeler2	400Mb Genome	42% GC	rnd-1_family-37#LINE/L1-Tx1	L1-4_DR	LINE	3154	5548	56.8493
RepeatModeler2	400Mb Genome	42% GC	rnd-1_family-38#DNA/CMC-Transib	TRANSIB1	DNA	1284	3014	42.6012
RepeatModeler2	400Mb Genome	42% GC	rnd-1_family-39#LTR/Gypsy	GYPSY1_MG	LTR	2154	5233	41.1619
RepeatModeler2	400Mb Genome	42% GC	rnd-1_family-4#DNA/TcMar-Fot1	MITE_AA	DNA	509	521	97.6967
RepeatModeler2	400Mb Genome	42% GC	rnd-1_family-5#LTR/Pao	BEL12-I_DR	LTR	6458	7730	83.5446
RepeatModeler2	400Mb Genome	42% GC	rnd-1_family-6#DNA/TcMar-Tc1	TC1-2_DM	DNA	1600	1644	97.3236
RepeatModeler2	400Mb Genome	42% GC	rnd-1_family-7#LINE/I-Jockey	G5_DM-Jockey	LINE	4841	4856	99.6911
RepeatModeler2	400Mb Genome	42% GC	rnd-1_family-8#LINE/L2	L2-46_DR	LINE	2490	2517	98.9273
RepeatModeler2	400Mb Genome	42% GC	rnd-1_family-9#RC/Helitron	Helitron-1N3_DR	Rolling Circle	1363	1843	73.9555
RepeatModeler2	400Mb Genome	42% GC	rnd-2_family-16#DNA/TcMar-Tigger	Mariner-2_ACar	DNA	3320	3342	99.3417
RepeatModeler2	400Mb Genome	42% GC	rnd-3_family-15#LINE/Penelope	Penelope-1_DR	Penelope	2928	4446	65.857
RepeatModeler2	400Mb Genome	42% GC	rnd-4_family-665#LTR/ERVL	MERVL	LTR	1600	5485	29.1705
RepeatModeler2	400Mb Genome	42% GC	rnd-4_family-74#DNA/Maverick	Polinton-1_DR	DNA	5868	18485	31.7447
RepeatModeler2	400Mb Genome	42% GC	rnd-4_family-796#LTR/Ngaro	SINE2-2_ADi	LTR	261	274	95.2555
RepeatModeler2	400Mb Genome	42% GC	rnd-5_family-2043#LTR/Copia	COPIO_I	LTR	8634	8663	99.6652
RepeatModeler2	400Mb Genome	58% GC	rnd-1_family-0#DNA/Maverick	Polinton-1_DR	DNA	13949	18485	75.4612
RepeatModeler2	400Mb Genome	58% GC	rnd-1_family-1#LINE/Penelope	Penelope-1_DR	Penelope	1865	4446	41.9478
RepeatModeler2	400Mb Genome	58% GC	rnd-1_family-10#LTR/ERVL	HERVL	LTR	3686	6542	56.3436
RepeatModeler2	400Mb Genome	58% GC	rnd-1_family-11#DNA/hAT-Charlie	hAT-9_DR	DNA	2378	2386	99.6647
RepeatModeler2	400Mb Genome	58% GC	rnd-1_family-12#Unknown	MITE_AA	Unclassified	481	521	92.3225
RepeatModeler2	400Mb Genome	58% GC	rnd-1_family-13#LINE/Penelope	Penelope-9_HM	Penelope	1887	2187	86.2826
RepeatModeler2	400Mb Genome	58% GC	rnd-1_family-14#DNA/TcMar-Tigger	Mariner-2_ACar	DNA	2533	3342	75.7929
RepeatModeler2	400Mb Genome	58% GC	rnd-1_family-15#DNA/Merlin	Merlin1_HS	DNA	1172	1175	99.7447
RepeatModeler2	400Mb Genome	58% GC	rnd-1_family-16#LTR/Ngaro	Ngaro1_DR	LTR	1530	6578	23.2593
RepeatModeler2	400Mb Genome	58% GC	rnd-1_family-17#LTR/ERVL	HERVL	LTR	4640	6542	70.9263
RepeatModeler2	400Mb Genome	58% GC	rnd-1_family-18#LTR/DIRS	DIRS-1_DR	LTR	2250	5654	39.7948
RepeatModeler2	400Mb Genome	58% GC	rnd-1_family-19#LTR/DIRS	DIRS-1_DR	LTR	1946	5654	34.4181
RepeatModeler2	400Mb Genome	58% GC	rnd-1_family-2#LTR/Pao	BELPADRE_I	LTR	6326	6326	100
RepeatModeler2	400Mb Genome	58% GC	rnd-1_family-20#LTR/Ngaro	Ngaro1_DR	LTR	2492	6578	37.8839
RepeatModeler2	400Mb Genome	58% GC	rnd-1_family-21#LTR/ERVL	MERVL	LTR	3398	5485	61.9508
RepeatModeler2	400Mb Genome	58% GC	rnd-1_family-22#LTR/Gypsy	GYPSY8_DM	LTR	1030	4955	20.7871
RepeatModeler2	400Mb Genome	58% GC	rnd-1_family-23#LINE/L1-Tx1	L1-4_DR	LINE	4236	5548	76.3518
RepeatModeler2	400Mb Genome	58% GC	rnd-1_family-24#DNA/Crypton-A	Crypton-10_CGi	DNA	2516	2566	98.0514
RepeatModeler2	400Mb Genome	58% GC	rnd-1_family-25#LTR/Ngaro	Ngaro1_DR	LTR	2152	6578	32.7151
RepeatModeler2	400Mb Genome	58% GC	rnd-1_family-26#RC/Helitron	Helitron-1N3_DR	Rolling Circle	1825	1843	99.0233
RepeatModeler2	400Mb Genome	58% GC	rnd-1_family-27#LTR/Copia	COPIO_I	LTR	8634	8663	99.6652
RepeatModeler2	400Mb Genome	58% GC	rnd-1_family-28#LTR/DIRS	DIRS-1_DR	LTR	1251	5654	22.1259
RepeatModeler2	400Mb Genome	58% GC	rnd-1_family-29#LTR/Pao	BEL12-I_DR	LTR	1714	7730	22.1734
RepeatModeler2	400Mb Genome	58% GC	rnd-1_family-3#DNA/TcMar-Tc1	TC1-2_DM	DNA	1643	1644	99.9392
RepeatModeler2	400Mb Genome	58% GC	rnd-1_family-30#DNA/TcMar-Tigger	Mariner-2_ACar	DNA	1928	3342	57.69
RepeatModeler2	400Mb Genome	58% GC	rnd-1_family-31#LTR/Ngaro	SINE2-2_ADi	LTR	272	274	99.2701
RepeatModeler2	400Mb Genome	58% GC	rnd-1_family-32#LTR/Gypsy	GYPSY8_DM	LTR	2821	4955	56.9324
RepeatModeler2	400Mb Genome	58% GC	rnd-1_family-33#LINE/RTE-RTE	RTE1	LINE	3039	3291	92.3428
RepeatModeler2	400Mb Genome	58% GC	rnd-1_family-34#LTR/Copia	Copia1_DM	LTR	2533	4530	55.9161
RepeatModeler2	400Mb Genome	58% GC	rnd-1_family-35#LTR/Ngaro	Ngaro1_DR	LTR	1377	6578	20.9334
RepeatModeler2	400Mb Genome	58% GC	rnd-1_family-36#LTR/Pao	BEL12-I_DR	LTR	2765	7730	35.7697
RepeatModeler2	400Mb Genome	58% GC	rnd-1_family-37#LINE/L2	L2-46_DR	LINE	1459	2517	57.9658
RepeatModeler2	400Mb Genome	58% GC	rnd-1_family-38#SINE/Alu	AluY	SINE	305	311	98.0707
RepeatModeler2	400Mb Genome	58% GC	rnd-1_family-39#LTR/DIRS	DIRS-1_DR	LTR	1434	5654	25.3626
RepeatModeler2	400Mb Genome	58% GC	rnd-1_family-4#DNA/Maverick	Polinton-1_DR	DNA	12200	18485	65.9995
RepeatModeler2	400Mb Genome	58% GC	rnd-1_family-40#LINE/Penelope	Penelope-1_DR	Penelope	2082	4446	46.8286
RepeatModeler2	400Mb Genome	58% GC	rnd-1_family-41#LTR/Gypsy	GYPSY8_DM	LTR	1603	4955	32.3512
RepeatModeler2	400Mb Genome	58% GC	rnd-1_family-43#LTR/ERVL	HERVL	LTR	1813	6542	27.7132
RepeatModeler2	400Mb Genome	58% GC	rnd-1_family-44#LTR/Pao	BEL12-I_DR	LTR	2113	7730	27.3351
RepeatModeler2	400Mb Genome	58% GC	rnd-1_family-45#LINE/L1-Tx1	L1-4_DR	LINE	3022	5548	54.4701
RepeatModeler2	400Mb Genome	58% GC	rnd-1_family-46#LTR/ERVL	MERVL	LTR	4157	5485	75.7885
RepeatModeler2	400Mb Genome	58% GC	rnd-1_family-47#DNA/PIF-Harbinger	Turmoil2	DNA	3142	6999	44.8921
RepeatModeler2	400Mb Genome	58% GC	rnd-1_family-48#LINE/I-Jockey	G5_DM-Jockey	LINE	3443	4856	70.902
RepeatModeler2	400Mb Genome	58% GC	rnd-1_family-5#SINE/5S-Deu-L2	SINE3-1	SINE	583	590	98.8136
RepeatModeler2	400Mb Genome	58% GC	rnd-1_family-6#LINE/L2	L2-46_DR	LINE	1713	2517	68.0572
RepeatModeler2	400Mb Genome	58% GC	rnd-1_family-7#DNA/CMC-Transib	TRANSIB1	DNA	3005	3014	99.7014
RepeatModeler2	400Mb Genome	58% GC	rnd-1_family-8#DNA/PIF-Harbinger	Turmoil2	DNA	4193	6999	59.9086
RepeatModeler2	400Mb Genome	58% GC	rnd-1_family-9#LINE/I-Jockey	G5_DM-Jockey	LINE	4820	4856	99.2586
RepeatModeler2	400Mb Genome	58% GC	rnd-4_family-25#LINE/Penelope	Penelope-1_DR	Penelope	894	4446	20.108
RepeatModeler2	400Mb Genome	58% GC	rnd-4_family-58#LTR/Copia	Copia1_DM	LTR	1792	4530	39.5585
RepeatModeler2	800Mb Genome	21% GC	rnd-1_family-0#DNA/Maverick	Polinton-1_DR	DNA	4938	18485	26.7136
RepeatModeler2	800Mb Genome	21% GC	rnd-1_family-1#LTR/ERVL	HERVL	LTR	2997	6542	45.8117
RepeatModeler2	800Mb Genome	21% GC	rnd-1_family-11#LINE/RTE-RTE	RTE1	LINE	3279	3291	99.6354
RepeatModeler2	800Mb Genome	21% GC	rnd-1_family-12#DNA/PiggyBac	piggyBac-N1_DR	DNA	763	1005	75.9204
RepeatModeler2	800Mb Genome	21% GC	rnd-1_family-13#DNA/hAT-Charlie	hAT-9_DR	DNA	1310	2386	54.9036
RepeatModeler2	800Mb Genome	21% GC	rnd-1_family-14#LTR/Ngaro	Ngaro1_DR	LTR	3906	6578	59.3798
RepeatModeler2	800Mb Genome	21% GC	rnd-1_family-15#DNA/CMC-Transib	TRANSIB1	DNA	1983	3014	65.793
RepeatModeler2	800Mb Genome	21% GC	rnd-1_family-16#DNA/Maverick	Polinton-1_DR	DNA	5399	18485	29.2075
RepeatModeler2	800Mb Genome	21% GC	rnd-1_family-17#DNA/Maverick	Polinton-1_DR	DNA	3870	18485	20.9359
RepeatModeler2	800Mb Genome	21% GC	rnd-1_family-18#DNA/Crypton-A	Crypton-10_CGi	DNA	1522	2566	59.3141
RepeatModeler2	800Mb Genome	21% GC	rnd-1_family-19#SINE/5S-Deu-L2	SINE3-1	SINE	591	590	100.169
RepeatModeler2	800Mb Genome	21% GC	rnd-1_family-2#LINE/Penelope	Penelope-1_DR	Penelope	1813	4446	40.7782
RepeatModeler2	800Mb Genome	21% GC	rnd-1_family-20#LTR/Gypsy	GYPSY8_DM	LTR	4929	4955	99.4753
RepeatModeler2	800Mb Genome	21% GC	rnd-1_family-21#DNA/hAT-Charlie	hAT-9_DR	DNA	1291	2386	54.1073
RepeatModeler2	800Mb Genome	21% GC	rnd-1_family-22#SINE/Alu	AluY	SINE	307	311	98.7138
RepeatModeler2	800Mb Genome	21% GC	rnd-1_family-23#Unknown	MITE_AA	Unclassified	366	521	70.2495
RepeatModeler2	800Mb Genome	21% GC	rnd-1_family-24#DNA/CMC-Transib	TRANSIB1	DNA	2401	3014	79.6616
RepeatModeler2	800Mb Genome	21% GC	rnd-1_family-25#LTR/Pao	BELPADRE_I	LTR	2692	6326	42.5545
RepeatModeler2	800Mb Genome	21% GC	rnd-1_family-26#DNA/PIF-Harbinger	Turmoil2	DNA	3533	6999	50.4786
RepeatModeler2	800Mb Genome	21% GC	rnd-1_family-27#LTR/Pao	BELPADRE_I	LTR	2545	6326	40.2308
RepeatModeler2	800Mb Genome	21% GC	rnd-1_family-28#DNA/TcMar-Tigger	Mariner-2_ACar	DNA	2808	3342	84.0215
RepeatModeler2	800Mb Genome	21% GC	rnd-1_family-29#LTR/ERVL	MERVL	LTR	4497	5485	81.9872
RepeatModeler2	800Mb Genome	21% GC	rnd-1_family-3#LTR/ERVL	MERVL	LTR	5360	5485	97.7211
RepeatModeler2	800Mb Genome	21% GC	rnd-1_family-30#LINE/L1-Tx1	L1-4_DR	LINE	2038	5548	36.734
RepeatModeler2	800Mb Genome	21% GC	rnd-1_family-31#DNA/TcMar-Tc1	TC1-2_DM	DNA	1429	1644	86.9221
RepeatModeler2	800Mb Genome	21% GC	rnd-1_family-32#LTR/Ngaro	Ngaro1_DR	LTR	4617	6578	70.1885
RepeatModeler2	800Mb Genome	21% GC	rnd-1_family-4#DNA/PIF-Harbinger	Turmoil2	DNA	1998	6999	28.5469
RepeatModeler2	800Mb Genome	21% GC	rnd-1_family-5#DNA/Maverick	Polinton-1_DR	DNA	4214	18485	22.7969
RepeatModeler2	800Mb Genome	21% GC	rnd-1_family-6#DNA/Merlin	Merlin1_HS	DNA	1170	1175	99.5745
RepeatModeler2	800Mb Genome	21% GC	rnd-1_family-7#DNA/Maverick	Polinton-1_DR	DNA	4871	18485	26.3511
RepeatModeler2	800Mb Genome	21% GC	rnd-1_family-8#LTR/DIRS	DIRS-1_DR	LTR	5652	5654	99.9646
RepeatModeler2	800Mb Genome	21% GC	rnd-1_family-9#RC/Helitron	Helitron-1N3_DR	Rolling Circle	1572	1843	85.2957
RepeatModeler2	800Mb Genome	21% GC	rnd-4_family-2#Unknown	Mariner-2_ACar	Unclassified	779	3342	23.3094
RepeatModeler2	800Mb Genome	21% GC	rnd-4_family-25#LINE/I-Jockey	G5_DM-Jockey	LINE	4215	4856	86.7998
RepeatModeler2	800Mb Genome	21% GC	rnd-4_family-3#LTR/Pao	BELPADRE_I	LTR	2232	6326	35.283
RepeatModeler2	800Mb Genome	21% GC	rnd-4_family-36#DNA/hAT-Charlie	hAT-9_DR	DNA	1407	2386	58.969
RepeatModeler2	800Mb Genome	21% GC	rnd-4_family-43#LINE/Penelope	Penelope-1_DR	Penelope	2093	4446	47.076
RepeatModeler2	800Mb Genome	21% GC	rnd-4_family-6#LTR/Copia	COPIO_I	LTR	11140	8663	128.593
RepeatModeler2	800Mb Genome	21% GC	rnd-4_family-74#LTR/Gypsy	GYPSY1_MG	LTR	5558	5233	106.211
RepeatModeler2	800Mb Genome	21% GC	rnd-4_family-9#LINE/L1-Tx1	L1-4_DR	LINE	3483	5548	62.7794
RepeatModeler2	800Mb Genome	21% GC	rnd-5_family-143#Unknown	Crypton-10_CGi	Unclassified	2155	2566	83.9829
RepeatModeler2	800Mb Genome	21% GC	rnd-5_family-158#DNA/TcMar-Tc1	TC1-2_DM	DNA	728	1644	44.2822
RepeatModeler2	800Mb Genome	21% GC	rnd-5_family-165#LTR/Copia	Copia1_DM	LTR	3369	4530	74.3709
RepeatModeler2	800Mb Genome	21% GC	rnd-5_family-195#LINE/I-Jockey	G5_DM-Jockey	LINE	2222	4856	45.7578
RepeatModeler2	800Mb Genome	21% GC	rnd-5_family-284#DNA/TcMar-Tc1	TC1-2_DM	DNA	1237	1644	75.2433
RepeatModeler2	800Mb Genome	21% GC	rnd-5_family-38#Unknown	MITE_AA	Unclassified	395	521	75.8157
RepeatModeler2	800Mb Genome	21% GC	rnd-5_family-53#DNA/TcMar-Tc1	TC1-2_DM	DNA	1021	1644	62.1046
RepeatModeler2	800Mb Genome	21% GC	rnd-5_family-61#LTR/Copia	Copia1_DM	LTR	4867	4530	107.439
RepeatModeler2	800Mb Genome	21% GC	rnd-5_family-74#LTR/Copia	Copia1_DM	LTR	4499	4530	99.3157
RepeatModeler2	800Mb Genome	21% GC	rnd-5_family-82#DNA/PiggyBac	piggyBac-N1_DR	DNA	1312	1005	130.547
RepeatModeler2	800Mb Genome	42% GC	rnd-1_family-0#DNA/PIF-Harbinger	Turmoil2	DNA	1976	6999	28.2326
RepeatModeler2	800Mb Genome	42% GC	rnd-1_family-1#LINE/Penelope	Penelope-1_DR	Penelope	2741	4446	61.6509
RepeatModeler2	800Mb Genome	42% GC	rnd-1_family-10#DNA/TcMar-Tc1	TC1-2_DM	DNA	1288	1644	78.3455
RepeatModeler2	800Mb Genome	42% GC	rnd-1_family-11#DNA/PIF-Harbinger	Turmoil2	DNA	2383	6999	34.0477
RepeatModeler2	800Mb Genome	42% GC	rnd-1_family-12#LTR/Copia	Copia1_DM	LTR	3096	4530	68.3444
RepeatModeler2	800Mb Genome	42% GC	rnd-1_family-13#DNA/PIF-Harbinger	Turmoil2	DNA	2441	6999	34.8764
RepeatModeler2	800Mb Genome	42% GC	rnd-1_family-14#DNA/PIF-Harbinger	Turmoil2	DNA	2307	6999	32.9619
RepeatModeler2	800Mb Genome	42% GC	rnd-1_family-15#DNA/CMC-Transib	TRANSIB1	DNA	2131	3014	70.7034
RepeatModeler2	800Mb Genome	42% GC	rnd-1_family-16#DNA/PiggyBac	piggyBac-N1_DR	DNA	994	1005	98.9055
RepeatModeler2	800Mb Genome	42% GC	rnd-1_family-17#DNA/CMC-Transib	TRANSIB1	DNA	2132	3014	70.7366
RepeatModeler2	800Mb Genome	42% GC	rnd-1_family-18#LTR/Ngaro	SINE2-2_ADi	LTR	272	274	99.2701
RepeatModeler2	800Mb Genome	42% GC	rnd-1_family-19#LTR/Pao	BELPADRE_I	LTR	3267	6326	51.644
RepeatModeler2	800Mb Genome	42% GC	rnd-1_family-2#LTR/ERVL	HERVL	LTR	4245	6542	64.8884
RepeatModeler2	800Mb Genome	42% GC	rnd-1_family-20#SINE/5S-Deu-L2	SINE3-1	SINE	558	590	94.5763
RepeatModeler2	800Mb Genome	42% GC	rnd-1_family-21#DNA/TcMar-Tigger	Mariner-2_ACar	DNA	1735	3342	51.915
RepeatModeler2	800Mb Genome	42% GC	rnd-1_family-22#LTR/Pao	BELPADRE_I	LTR	3133	6326	49.5258
RepeatModeler2	800Mb Genome	42% GC	rnd-1_family-23#LTR/Gypsy	GYPSY8_DM	LTR	2013	4955	40.6256
RepeatModeler2	800Mb Genome	42% GC	rnd-1_family-24#DNA/Merlin	Merlin1_HS	DNA	794	1175	67.5745
RepeatModeler2	800Mb Genome	42% GC	rnd-1_family-25#LINE/I-Jockey	G5_DM-Jockey	LINE	2219	4856	45.696
RepeatModeler2	800Mb Genome	42% GC	rnd-1_family-26#LINE/L1-Tx1	L1-4_DR	LINE	3523	5548	63.5004
RepeatModeler2	800Mb Genome	42% GC	rnd-1_family-27#DNA/hAT-Charlie	hAT-9_DR	DNA	1537	2386	64.4174
RepeatModeler2	800Mb Genome	42% GC	rnd-1_family-28#DNA/hAT-Charlie	hAT-9_DR	DNA	988	2386	41.4082
RepeatModeler2	800Mb Genome	42% GC	rnd-1_family-29#DNA/hAT-Charlie	hAT-9_DR	DNA	839	2386	35.1635
RepeatModeler2	800Mb Genome	42% GC	rnd-1_family-3#LTR/Ngaro	Ngaro1_DR	LTR	2714	6578	41.2587
RepeatModeler2	800Mb Genome	42% GC	rnd-1_family-30#LTR/Copia	Copia1_DM	LTR	1651	4530	36.4459
RepeatModeler2	800Mb Genome	42% GC	rnd-1_family-31#LTR/Pao	BELPADRE_I	LTR	2389	6326	37.7648
RepeatModeler2	800Mb Genome	42% GC	rnd-1_family-32#LINE/RTE-RTE	RTE1	LINE	1768	3291	53.7223
RepeatModeler2	800Mb Genome	42% GC	rnd-1_family-33#DNA/Merlin	Merlin1_HS	DNA	916	1175	77.9574
RepeatModeler2	800Mb Genome	42% GC	rnd-1_family-34#LINE/I-Jockey	G5_DM-Jockey	LINE	3247	4856	66.8657
RepeatModeler2	800Mb Genome	42% GC	rnd-1_family-36#LTR/Ngaro	Ngaro1_DR	LTR	2213	6578	33.6424
RepeatModeler2	800Mb Genome	42% GC	rnd-1_family-37#DNA/Crypton-A	Crypton-10_CGi	DNA	2550	2566	99.3765
RepeatModeler2	800Mb Genome	42% GC	rnd-1_family-4#LINE/Penelope	Penelope-9_HM	Penelope	2177	2187	99.5428
RepeatModeler2	800Mb Genome	42% GC	rnd-1_family-5#SINE/Alu	AluY	SINE	309	311	99.3569
RepeatModeler2	800Mb Genome	42% GC	rnd-1_family-6#LINE/RTE-RTE	RTE1	LINE	2104	3291	63.9319
RepeatModeler2	800Mb Genome	42% GC	rnd-1_family-7#LTR/ERVL	MERVL	LTR	4223	5485	76.9918
RepeatModeler2	800Mb Genome	42% GC	rnd-1_family-8#LTR/Ngaro	Ngaro1_DR	LTR	2063	6578	31.3621
RepeatModeler2	800Mb Genome	42% GC	rnd-1_family-9#DNA/TcMar-Tigger	Mariner-2_ACar	DNA	2269	3342	67.8935
RepeatModeler2	800Mb Genome	42% GC	rnd-3_family-39#LINE/Penelope	Penelope-1_DR	Penelope	1146	4446	25.776
RepeatModeler2	800Mb Genome	42% GC	rnd-3_family-93#LTR/Copia	COPIO_I	LTR	8625	8663	99.5614
RepeatModeler2	800Mb Genome	42% GC	rnd-4_family-10#LINE/L2	L2-46_DR	LINE	2511	2517	99.7616
RepeatModeler2	800Mb Genome	42% GC	rnd-4_family-119#DNA/Maverick	Polinton-1_DR	DNA	16937	18485	91.6256
RepeatModeler2	800Mb Genome	42% GC	rnd-4_family-1524#RC/Helitron	Helitron-1N3_DR	Rolling Circle	1825	1843	99.0233
RepeatModeler2	800Mb Genome	42% GC	rnd-4_family-1682#Unknown	MITE_AA	Unclassified	513	521	98.4645
RepeatModeler2	800Mb Genome	42% GC	rnd-4_family-17#LINE/L1-Tx1	L1-4_DR	LINE	2014	5548	36.3014
RepeatModeler2	800Mb Genome	42% GC	rnd-4_family-390#DNA/TcMar-Tc1	TC1-2_DM	DNA	342	1644	20.8029
RepeatModeler2	800Mb Genome	42% GC	rnd-4_family-67#LTR/Gypsy	GYPSY1_MG	LTR	5230	5233	99.9427
RepeatModeler2	800Mb Genome	42% GC	rnd-5_family-168#LTR/Gypsy	GYPSY8_DM	LTR	2609	4955	52.6539
RepeatModeler2	800Mb Genome	58% GC	rnd-1_family-0#LTR/Ngaro	Ngaro1_DR	LTR	3338	6578	50.7449
RepeatModeler2	800Mb Genome	58% GC	rnd-1_family-1#LTR/Copia	Copia1_DM	LTR	2643	4530	58.3444
RepeatModeler2	800Mb Genome	58% GC	rnd-1_family-10#LTR/Pao	BEL12-I_DR	LTR	2102	7730	27.1928
RepeatModeler2	800Mb Genome	58% GC	rnd-1_family-11#LTR/Pao	BEL12-I_DR	LTR	2202	7730	28.4864
RepeatModeler2	800Mb Genome	58% GC	rnd-1_family-12#LINE/L1-Tx1	L1-4_DR	LINE	3056	5548	55.0829
RepeatModeler2	800Mb Genome	58% GC	rnd-1_family-13#LTR/Gypsy	GYPSY8_DM	LTR	2589	4955	52.2503
RepeatModeler2	800Mb Genome	58% GC	rnd-1_family-14#DNA/TcMar-Tc1	TC1-2_DM	DNA	1578	1644	95.9854
RepeatModeler2	800Mb Genome	58% GC	rnd-1_family-15#SINE/tRNA-V	SINE2-2_ADi	SINE	214	274	78.1022
RepeatModeler2	800Mb Genome	58% GC	rnd-1_family-16#DNA/hAT-Charlie	hAT-9_DR	DNA	2331	2386	97.6949
RepeatModeler2	800Mb Genome	58% GC	rnd-1_family-17#LINE/L2	L2-46_DR	LINE	2247	2517	89.2729
RepeatModeler2	800Mb Genome	58% GC	rnd-1_family-18#LTR/Copia	COPIO_I	LTR	5713	8663	65.9471
RepeatModeler2	800Mb Genome	58% GC	rnd-1_family-19#DNA/Crypton-A	Crypton-10_CGi	DNA	1749	2566	68.1606
RepeatModeler2	800Mb Genome	58% GC	rnd-1_family-2#DNA/PIF-Harbinger	Turmoil2	DNA	1997	6999	28.5326
RepeatModeler2	800Mb Genome	58% GC	rnd-1_family-20#LTR/Gypsy	GYPSY8_DM	LTR	2545	4955	51.3623
RepeatModeler2	800Mb Genome	58% GC	rnd-1_family-21#LTR/Ngaro	Ngaro1_DR	LTR	2031	6578	30.8756
RepeatModeler2	800Mb Genome	58% GC	rnd-1_family-22#DNA/hAT-Charlie	hAT-9_DR	DNA	1774	2386	74.3504
RepeatModeler2	800Mb Genome	58% GC	rnd-1_family-24#LTR/Pao	BEL12-I_DR	LTR	3130	7730	40.4916
RepeatModeler2	800Mb Genome	58% GC	rnd-1_family-25#LINE/I-Jockey	G5_DM-Jockey	LINE	4310	4856	88.7562
RepeatModeler2	800Mb Genome	58% GC	rnd-1_family-26#DNA/Crypton-A	Crypton-10_CGi	DNA	2063	2566	80.3975
RepeatModeler2	800Mb Genome	58% GC	rnd-1_family-27#DNA/TcMar-Fot1	MITE_AA	DNA	503	521	96.5451
RepeatModeler2	800Mb Genome	58% GC	rnd-1_family-28#LTR/Pao	BELPADRE_I	LTR	3252	6326	51.4069
RepeatModeler2	800Mb Genome	58% GC	rnd-1_family-29#LTR/ERVL	MERVL	LTR	1375	5485	25.0684
RepeatModeler2	800Mb Genome	58% GC	rnd-1_family-3#LTR/Pao	BEL12-I_DR	LTR	1871	7730	24.2044
RepeatModeler2	800Mb Genome	58% GC	rnd-1_family-30#LTR/Pao	BELPADRE_I	LTR	2262	6326	35.7572
RepeatModeler2	800Mb Genome	58% GC	rnd-1_family-31#SINE/Alu	AluY	SINE	294	311	94.5338
RepeatModeler2	800Mb Genome	58% GC	rnd-1_family-32#LTR/Pao	BELPADRE_I	LTR	2846	6326	44.9889
RepeatModeler2	800Mb Genome	58% GC	rnd-1_family-33#LTR/ERVL	MERVL	LTR	2506	5485	45.6882
RepeatModeler2	800Mb Genome	58% GC	rnd-1_family-34#LTR/Copia	COPIO_I	LTR	5590	8663	64.5273
RepeatModeler2	800Mb Genome	58% GC	rnd-1_family-35#DNA/TcMar-Tigger	Mariner-2_ACar	DNA	2384	3342	71.3345
RepeatModeler2	800Mb Genome	58% GC	rnd-1_family-4#SINE/5S-Deu-L2	SINE3-1	SINE	583	590	98.8136
RepeatModeler2	800Mb Genome	58% GC	rnd-1_family-5#LINE/L1-Tx1	L1-4_DR	LINE	3634	5548	65.5011
RepeatModeler2	800Mb Genome	58% GC	rnd-1_family-6#DNA/PiggyBac	piggyBac-N1_DR	DNA	1055	1005	104.975
RepeatModeler2	800Mb Genome	58% GC	rnd-1_family-7#DNA/Merlin	Merlin1_HS	DNA	1167	1175	99.3191
RepeatModeler2	800Mb Genome	58% GC	rnd-1_family-8#LTR/DIRS	DIRS-1_DR	LTR	4022	5654	71.1355
RepeatModeler2	800Mb Genome	58% GC	rnd-3_family-248#LINE/Penelope	Penelope-1_DR	Penelope	4464	4446	100.405
RepeatModeler2	800Mb Genome	58% GC	rnd-3_family-48#LTR/DIRS	DIRS-1_DR	LTR	1572	5654	27.8033
RepeatModeler2	800Mb Genome	58% GC	rnd-4_family-1196#LINE/Penelope	Penelope-9_HM	Penelope	2169	2187	99.177
RepeatModeler2	800Mb Genome	58% GC	rnd-4_family-1487#RC/Helitron	Helitron-1N3_DR	Rolling Circle	1823	1843	98.9148
RepeatModeler2	800Mb Genome	58% GC	rnd-4_family-262#LTR/ERVL	MERVL	LTR	2292	5485	41.7867
RepeatModeler2	800Mb Genome	58% GC	rnd-4_family-35#LTR/Copia	Copia1_DM	LTR	1682	4530	37.1302
RepeatModeler2	800Mb Genome	58% GC	rnd-4_family-374#LTR/Gypsy	GYPSY1_MG	LTR	5182	5233	99.0254
RepeatModeler2	800Mb Genome	58% GC	rnd-4_family-4#DNA/PIF-Harbinger	Turmoil2	DNA	2680	6999	38.2912
RepeatModeler2	800Mb Genome	58% GC	rnd-4_family-768#LINE/RTE-RTE	RTE1	LINE	2963	3291	90.0334
RepeatModeler2	800Mb Genome	58% GC	rnd-4_family-8#DNA/TcMar-Tigger	Mariner-2_ACar	DNA	942	3342	28.1867
RepeatModeler2	800Mb Genome	58% GC	rnd-4_family-9#DNA/Maverick	Polinton-1_DR	DNA	14446	18485	78.1499
RepeatModeler2	800Mb Genome	58% GC	rnd-5_family-3259#SINE/tRNA-V	SINE2-2_ADi	SINE	57	274	20.8029
