# Supplementary material for: Earl Grey: A Fully Automated User-Friendly Transposable Element Annotation and Analysis Pipeline
Source: Mol Biol Evol. 2024 Apr 5;41(4):msae068. doi: 10.1093/molbev/msae068 (PMC11003543; doi:10.1093/molbev/msae068)
Supplement: msae068_Supplementary_Data [file msae068_supplementary_data.zip › separatedSupplementaryTables/separatedSupplementaryTables/table_S7.xlsx]

## Sheet: Sheet1
Table S7: Quantification of overlapping annotations with each software in each simulated genome
method	overlap	genome	gc_content	count	count_perc_change	coverage	coverage_perc_change
Earl Grey	Overlaps Present	250Mb Genome	21% GC	15206		36424952
Earl Grey	Overlaps Present	250Mb Genome	21% GC	15206	0	36424952	0
Earl Grey	Overlaps Present	250Mb Genome	42% GC	13732		42526935
Earl Grey	Overlaps Present	250Mb Genome	42% GC	13732	0	42526935	0
Earl Grey	Overlaps Present	250Mb Genome	58% GC	13581		40261328
Earl Grey	Overlaps Present	250Mb Genome	58% GC	13581	0	40261328	0
Earl Grey	Overlaps Present	400Mb Genome	21% GC	17572		44983560
Earl Grey	Overlaps Present	400Mb Genome	21% GC	17572	0	44983560	0
Earl Grey	Overlaps Present	400Mb Genome	42% GC	14198		39001818
Earl Grey	Overlaps Present	400Mb Genome	42% GC	14198	0	39001818	0
Earl Grey	Overlaps Present	400Mb Genome	58% GC	14587		42526062
Earl Grey	Overlaps Present	400Mb Genome	58% GC	14587	0	42526062	0
Earl Grey	Overlaps Present	800Mb Genome	21% GC	20244		42615469
Earl Grey	Overlaps Present	800Mb Genome	21% GC	20244	0	42615469	0
Earl Grey	Overlaps Present	800Mb Genome	42% GC	13427		36223478
Earl Grey	Overlaps Present	800Mb Genome	42% GC	13427	0	36223478	0
Earl Grey	Overlaps Present	800Mb Genome	58% GC	13816		39138848
Earl Grey	Overlaps Present	800Mb Genome	58% GC	13816	0	39138848	0
RepeatModeler2	Overlaps Present	250Mb Genome	21% GC	171206		45006105
RepeatModeler2	Overlaps Absent	250Mb Genome	21% GC	169040	1.26514	43832975	2.6066
RepeatModeler2	Overlaps Present	250Mb Genome	42% GC	23192		44144521
RepeatModeler2	Overlaps Absent	250Mb Genome	42% GC	22291	3.88496	41857605	5.18052
RepeatModeler2	Overlaps Present	250Mb Genome	58% GC	20472		41647410
RepeatModeler2	Overlaps Absent	250Mb Genome	58% GC	19733	3.60981	40543360	2.65095
RepeatModeler2	Overlaps Present	400Mb Genome	21% GC	271261		59383247
RepeatModeler2	Overlaps Absent	400Mb Genome	21% GC	267811	1.27184	57729026	2.78567
RepeatModeler2	Overlaps Present	400Mb Genome	42% GC	21585		40529752
RepeatModeler2	Overlaps Absent	400Mb Genome	42% GC	19952	7.56544	38130445	5.91987
RepeatModeler2	Overlaps Present	400Mb Genome	58% GC	22606		45728161
RepeatModeler2	Overlaps Absent	400Mb Genome	58% GC	21315	5.71087	42973550	6.02388
RepeatModeler2	Overlaps Present	800Mb Genome	21% GC	522546		68785610
RepeatModeler2	Overlaps Absent	800Mb Genome	21% GC	516309	1.19358	64022345	6.9248
RepeatModeler2	Overlaps Present	800Mb Genome	42% GC	27130		39386384
RepeatModeler2	Overlaps Absent	800Mb Genome	42% GC	23373	13.8481	34093313	13.4388
RepeatModeler2	Overlaps Present	800Mb Genome	58% GC	23900		39831478
RepeatModeler2	Overlaps Absent	800Mb Genome	58% GC	22745	4.83264	38213824	4.06125
EDTA	Overlaps Present	250Mb Genome	21% GC	11717		18395795
EDTA	Overlaps Absent	250Mb Genome	21% GC	11433	2.42383	17992138	2.19429
EDTA	Overlaps Present	250Mb Genome	42% GC	19961		39103098
EDTA	Overlaps Absent	250Mb Genome	42% GC	18562	7.00867	37863987	3.16883
EDTA	Overlaps Present	250Mb Genome	58% GC	16863		32617820
EDTA	Overlaps Absent	250Mb Genome	58% GC	15403	8.65801	30488129	6.52923
EDTA	Overlaps Present	400Mb Genome	21% GC	14326		26622496
EDTA	Overlaps Absent	400Mb Genome	21% GC	13474	5.94723	25549771	4.02939
EDTA	Overlaps Present	400Mb Genome	42% GC	20166		41409342
EDTA	Overlaps Absent	400Mb Genome	42% GC	17612	12.6649	37977114	8.28854
EDTA	Overlaps Present	400Mb Genome	58% GC	15863		28361259
EDTA	Overlaps Absent	400Mb Genome	58% GC	14909	6.01399	27427553	3.29219
EDTA	Overlaps Present	800Mb Genome	21% GC	7215		9117500
EDTA	Overlaps Absent	800Mb Genome	21% GC	6797	5.79349	8945511	1.88636
EDTA	Overlaps Present	800Mb Genome	42% GC	21446		43569626
EDTA	Overlaps Absent	800Mb Genome	42% GC	19457	9.27446	40655146	6.68925
EDTA	Overlaps Present	800Mb Genome	58% GC	22254		39688268
EDTA	Overlaps Absent	800Mb Genome	58% GC	19566	12.0787	36749220	7.40533
