# Supplementary material for: Earl Grey: A Fully Automated User-Friendly Transposable Element Annotation and Analysis Pipeline
Source: Mol Biol Evol. 2024 Apr 5;41(4):msae068. doi: 10.1093/molbev/msae068 (PMC11003543; doi:10.1093/molbev/msae068)
Supplement: msae068_Supplementary_Data [file msae068_supplementary_data.zip › separatedSupplementaryTables/separatedSupplementaryTables/table_S8.xlsx]

## Sheet: Sheet1
Table S8: TE consensus sequence counts when annotating Drosophila melanogaster (release 6.52)
method	classif	Number_of_consensi
EDTA	DNA	312
EDTA	Rolling Circle	63
EDTA	LTR	208
Earl Grey	DNA	44
Earl Grey	Rolling Circle	13
Earl Grey	LINE	87
Earl Grey	SINE	2
Earl Grey	LTR	187
Earl Grey	Other (Simple Repeat, Microsatellite, RNA)	9
Earl Grey	Unclassified	46
RepeatModeler2	DNA	48
RepeatModeler2	Rolling Circle	13
RepeatModeler2	LINE	70
RepeatModeler2	SINE	2
RepeatModeler2	LTR	178
RepeatModeler2	Other (Simple Repeat, Microsatellite, RNA)	5
RepeatModeler2	Unclassified	72
