# Supplementary material for: Earl Grey: A Fully Automated User-Friendly Transposable Element Annotation and Analysis Pipeline
Source: Mol Biol Evol. 2024 Apr 5;41(4):msae068. doi: 10.1093/molbev/msae068 (PMC11003543; doi:10.1093/molbev/msae068)
Supplement: msae068_Supplementary_Data [file msae068_supplementary_data.zip › separatedSupplementaryTables/separatedSupplementaryTables/table_S9.xlsx]

## Sheet: Sheet1
Table S9: Quantification of overlapping annotations with each software for the annotation of Drosophila melanogaster (release 6.52)
tclassif	method	overlap	count	count_perc_change	coverage	coverage_perc_change
DNA	Earl Grey	Overlaps Present	2259		1719049
DNA	Earl Grey	Overlaps Absent	2259	0	1719049	0
LINE	Earl Grey	Overlaps Present	4863		5785241
LINE	Earl Grey	Overlaps Absent	4863	0	5785241	0
LTR	Earl Grey	Overlaps Present	7717		12772812
LTR	Earl Grey	Overlaps Absent	7717	0	12772812	0
Other (Simple Repeat, Microsatellite, RNA)	Earl Grey	Overlaps Present	2868		1373090
Other (Simple Repeat, Microsatellite, RNA)	Earl Grey	Overlaps Absent	2868	0	1373090	0
Rolling Circle	Earl Grey	Overlaps Present	2812		825129
Rolling Circle	Earl Grey	Overlaps Absent	2812	0	825129	0
Unclassified	Earl Grey	Overlaps Present	774		452715
Unclassified	Earl Grey	Overlaps Absent	774	0	452715	0
DNA	EDTA	Overlaps Present	9205		3525515
DNA	EDTA	Overlaps Absent	6621	28.0717	2848426	19.2054
LTR	EDTA	Overlaps Present	19047		16293577
LTR	EDTA	Overlaps Absent	13425	29.5165	11338105	30.4137
Rolling Circle	EDTA	Overlaps Present	3656		1583911
Rolling Circle	EDTA	Overlaps Absent	2494	31.7834	1324685	16.3662
DNA	RepeatModeler2	Overlaps Present	5086		1972123
DNA	RepeatModeler2	Overlaps Absent	3922	22.8864	1741755	11.6812
LINE	RepeatModeler2	Overlaps Present	8367		5300463
LINE	RepeatModeler2	Overlaps Absent	6074	27.4053	4536128	14.4202
LTR	RepeatModeler2	Overlaps Present	18131		12904767
LTR	RepeatModeler2	Overlaps Absent	14860	18.0409	11599194	10.117
Other (Simple Repeat, Microsatellite, RNA)	RepeatModeler2	Overlaps Present	93400		4597597
Other (Simple Repeat, Microsatellite, RNA)	RepeatModeler2	Overlaps Absent	92443	1.02463	4556418	0.895664
Rolling Circle	RepeatModeler2	Overlaps Present	6313		1031202
Rolling Circle	RepeatModeler2	Overlaps Absent	5376	14.8424	919042	10.8766
Unclassified	RepeatModeler2	Overlaps Present	5714		1102504
Unclassified	RepeatModeler2	Overlaps Absent	5036	11.8656	1003793	8.95335
